# Supplementary material for: Fertility desire and associated factors among women of reproductive age living with HIV/AIDS attending antiretroviral therapy clinic in Arba Minch General Hospital, South Ethiopia, 2021
Source: Front Glob Womens Health. 2023 Nov 8;4:1001479. doi: 10.3389/fgwh.2023.1001479 (PMC10666766; doi:10.3389/fgwh.2023.1001479)
Supplement: Supplementary file 1 [file Datasheet1.xlsx]

## Sheet: S2 file
Q102AGE	Q104ETHN	Q107HUSB	Q110MATE	Q108HUSB	Q109RELI	Q111RESI	Q112FAMI	Q202VOLU	Q203REAS	Q204HIV	Q205TO	Q206REAS	Q207DURA	Q208RECE	Q209AMOU	Q210HAVE	Q211HOW	Q212THE	Q213TOTA	Q215	Q216NUMB	Q217CHIL	Q219CHIL	Q220HOW	Q221HIST	Q222HOW	Q223ABOR	Q224HOW	Q225HIVA	Q227TIME	Q228DESI	Q229REAS	Q230REAS	Q106HAVI	Q231DISC	PARTNERINTERISTTOHAVECHILDRENS	Q234HUSB	Q233HUSB	Q235IF	Q236NOW	Q237THE	Q238DO	Q239AMOU	Q300SPOU	Q304WITH	Q305ARE	Q306DURA	Q307ANY	Q400MTCT
1	0	#NULL!	2	#NULL!	0	1	2	0	0	1	#NULL!	1	1	0	1	0	1	0	0	1	1	0	1	#NULL!	0	0	0	0	0	1	1	0	#NULL!	1	1	2	#NULL!	4	#NULL!	1	4	0	1	3	1	1	#NULL!	0	0
2	1	5	4	3	0	1	3	0	0	1	#NULL!	1	1	0	2	0	2	0	1	0	1	0	0	0	1	#NULL!	#NULL!	0	0	2	1	4	#NULL!	0	1	0	0	#NULL!	#NULL!	1	1	0	1	0	0	1	#NULL!	0	0
2	6	#NULL!	5	#NULL!	2	0	2	0	0	1	#NULL!	1	1	0	2	0	3	0	1	0	1	0	1	#NULL!	1	#NULL!	#NULL!	0	1	2	0	1	#NULL!	1	1	1	#NULL!	4	#NULL!	1	4	0	1	0	1	1	#NULL!	0	2
1	4	2	5	2	0	0	3	1	2	1	#NULL!	1	1	0	2	0	3	0	2	0	0	0	0	0	0	0	1	0	0	#NULL!	2	#NULL!	0	0	1	0	0	#NULL!	#NULL!	0	#NULL!	1	#NULL!	1	0	1	#NULL!	0	0
1	1	4	4	2	0	1	3	1	2	1	#NULL!	2	2	0	2	0	3	0	1	0	1	0	1	#NULL!	1	#NULL!	#NULL!	0	0	1	1	1	#NULL!	0	1	1	0	0	#NULL!	0	1	0	1	1	0	0	0	0	0
1	3	#NULL!	5	#NULL!	0	1	0	1	1	1	#NULL!	2	1	0	2	0	1	0	1	0	1	0	1	#NULL!	1	#NULL!	#NULL!	0	1	#NULL!	2	#NULL!	1	1	0	2	1	4	1	0	#NULL!	0	1	3	1	0	0	0	0
0	0	#NULL!	5	#NULL!	0	1	1	1	2	1	#NULL!	2	2	0	2	0	3	0	0	1	1	0	0	0	0	1	0	0	0	#NULL!	2	#NULL!	0	1	0	2	#NULL!	4	#NULL!	1	4	0	1	3	1	1	#NULL!	0	0
1	0	4	4	3	2	1	3	0	1	1	#NULL!	2	2	0	2	0	2	0	1	0	1	0	1	#NULL!	0	0	1	0	0	#NULL!	2	#NULL!	0	0	0	0	1	#NULL!	0	0	#NULL!	0	1	1	0	1	#NULL!	0	0
1	0	#NULL!	5	4	0	1	2	1	1	1	#NULL!	2	1	0	2	0	1	0	0	1	0	0	1	#NULL!	1	#NULL!	#NULL!	0	0	#NULL!	2	#NULL!	1	0	1	0	0	0	#NULL!	0	#NULL!	0	1	1	0	1	#NULL!	0	0
1	0	#NULL!	3	#NULL!	0	1	2	1	3	1	#NULL!	2	2	0	2	0	3	0	0	0	0	0	1	#NULL!	0	1	1	0	0	#NULL!	2	#NULL!	0	1	1	2	#NULL!	4	#NULL!	1	4	0	1	3	1	1	#NULL!	0	0
1	0	3	1	4	0	1	2	0	0	1	#NULL!	2	1	0	2	0	3	0	1	1	0	0	1	#NULL!	1	#NULL!	#NULL!	0	0	0	0	2	#NULL!	0	0	1	0	0	#NULL!	0	#NULL!	0	0	0	0	1	#NULL!	0	0
1	7	2	1	5	0	1	2	1	2	1	#NULL!	2	1	0	1	0	2	0	0	0	0	0	1	#NULL!	1	#NULL!	#NULL!	0	0	#NULL!	2	#NULL!	1	0	1	0	0	#NULL!	#NULL!	0	#NULL!	0	1	1	0	1	#NULL!	0	0
1	3	#NULL!	0	#NULL!	0	1	1	0	0	1	#NULL!	2	1	1	#NULL!	0	1	0	0	1	0	0	1	#NULL!	1	#NULL!	#NULL!	0	0	#NULL!	2	#NULL!	1	0	1	1	1	2	0	0	#NULL!	0	1	0	0	1	#NULL!	0	0
1	0	3	1	4	0	1	2	1	2	1	#NULL!	2	2	0	2	0	2	0	1	0	1	0	1	#NULL!	1	#NULL!	#NULL!	0	0	0	1	1	#NULL!	0	0	0	0	#NULL!	#NULL!	0	1	0	1	0	0	1	#NULL!	0	0
2	2	#NULL!	4	#NULL!	2	1	2	0	0	1	#NULL!	2	2	0	2	0	3	0	1	0	0	0	1	#NULL!	1	#NULL!	#NULL!	0	0	#NULL!	2	#NULL!	0	1	1	2	#NULL!	4	#NULL!	1	4	0	1	3	1	1	#NULL!	0	0
1	1	2	1	4	0	1	2	1	1	1	#NULL!	2	1	0	2	0	3	0	1	0	0	0	0	0	1	#NULL!	#NULL!	0	0	#NULL!	2	#NULL!	0	0	1	1	0	2	#NULL!	0	#NULL!	0	1	1	0	1	#NULL!	0	0
1	7	3	3	2	0	1	3	1	5	1	#NULL!	2	1	0	2	0	3	0	1	0	0	0	0	0	1	#NULL!	#NULL!	0	0	#NULL!	2	#NULL!	0	0	1	1	1	2	0	0	#NULL!	0	1	1	0	1	#NULL!	0	0
1	4	#NULL!	1	#NULL!	2	0	2	1	3	1	#NULL!	2	2	0	2	0	3	0	0	#NULL!	0	0	0	0	0	0	1	0	1	#NULL!	2	#NULL!	0	1	1	2	#NULL!	4	#NULL!	1	4	1	#NULL!	3	1	1	#NULL!	0	0
1	0	#NULL!	3	#NULL!	0	1	2	1	5	1	#NULL!	2	2	0	2	0	1	0	0	0	0	0	1	#NULL!	1	#NULL!	#NULL!	0	0	#NULL!	2	#NULL!	2	1	1	2	#NULL!	4	#NULL!	1	4	0	1	3	1	1	#NULL!	0	1
1	1	3	4	4	0	1	3	1	5	1	#NULL!	2	1	0	2	0	2	0	1	0	0	0	1	#NULL!	1	#NULL!	#NULL!	0	0	1	1	2	#NULL!	0	0	1	1	1	0	1	1	0	1	0	0	1	#NULL!	0	0
1	0	0	2	1	2	1	0	1	1	1	#NULL!	2	2	1	#NULL!	0	2	0	1	1	0	0	1	#NULL!	1	#NULL!	#NULL!	0	0	#NULL!	2	#NULL!	2	0	0	2	1	#NULL!	0	0	1	1	#NULL!	1	0	1	#NULL!	0	0
2	0	#NULL!	3	#NULL!	0	1	1	0	0	1	#NULL!	2	2	0	2	0	3	0	0	0	0	0	0	1	0	0	1	0	0	#NULL!	2	#NULL!	0	1	1	2	#NULL!	4	#NULL!	0	4	0	1	3	1	1	#NULL!	0	1
1	2	2	4	3	0	0	2	1	5	1	#NULL!	2	2	1	#NULL!	0	0	0	0	0	0	0	1	#NULL!	1	#NULL!	#NULL!	0	0	1	1	2	#NULL!	0	0	1	0	0	#NULL!	0	#NULL!	0	1	0	0	1	#NULL!	1	1
2	5	0	3	2	0	1	2	1	1	1	#NULL!	2	1	1	#NULL!	0	3	0	0	1	#NULL!	0	1	#NULL!	0	0	0	0	1	1	1	2	#NULL!	0	0	0	0	#NULL!	#NULL!	0	1	0	1	0	0	1	#NULL!	0	0
1	3	3	3	2	0	1	3	1	1	1	#NULL!	2	1	1	#NULL!	0	0	1	0	1	#NULL!	0	1	#NULL!	1	#NULL!	#NULL!	0	0	1	1	2	#NULL!	0	1	0	0	#NULL!	#NULL!	0	#NULL!	0	0	0	0	1	#NULL!	0	0
1	3	#NULL!	4	#NULL!	0	0	1	1	3	1	#NULL!	2	1	0	2	0	1	0	0	0	0	0	1	#NULL!	1	#NULL!	#NULL!	0	0	#NULL!	2	#NULL!	2	1	1	2	#NULL!	4	#NULL!	1	4	0	0	3	1	1	#NULL!	0	0
0	2	3	1	3	2	1	3	0	0	1	#NULL!	2	1	0	2	0	2	0	1	1	#NULL!	0	0	0	1	#NULL!	#NULL!	0	0	1	1	4	#NULL!	0	0	1	0	0	#NULL!	0	#NULL!	0	1	0	0	1	#NULL!	0	0
1	0	4	1	2	2	1	2	0	0	1	#NULL!	2	2	0	2	0	3	0	1	1	#NULL!	0	1	#NULL!	0	0	0	0	0	1	1	4	#NULL!	0	0	1	1	1	0	0	#NULL!	0	1	0	0	1	#NULL!	0	0
2	6	2	5	3	0	1	2	1	1	1	#NULL!	2	1	0	2	0	1	0	1	1	#NULL!	0	1	#NULL!	1	#NULL!	#NULL!	0	0	#NULL!	2	#NULL!	1	0	1	1	0	3	#NULL!	0	#NULL!	0	1	1	0	1	#NULL!	0	1
1	1	3	1	4	0	1	2	0	0	1	#NULL!	2	1	0	2	0	2	0	1	0	0	0	1	#NULL!	1	#NULL!	#NULL!	0	0	#NULL!	2	#NULL!	0	0	1	1	0	3	#NULL!	0	#NULL!	0	1	1	0	1	#NULL!	0	0
1	2	3	2	1	2	1	2	1	5	1	#NULL!	2	1	0	2	0	3	0	0	0	0	0	0	0	0	0	1	0	0	#NULL!	2	#NULL!	0	0	1	0	1	#NULL!	0	0	#NULL!	0	1	1	0	1	#NULL!	1	1
1	3	4	1	4	0	1	2	1	2	1	#NULL!	2	2	0	2	0	2	0	1	0	1	0	1	#NULL!	0	0	1	0	0	#NULL!	2	#NULL!	0	0	1	1	1	0	0	0	#NULL!	0	1	1	0	0	0	1	1
2	0	5	1	3	0	1	3	0	0	1	#NULL!	2	2	0	2	0	3	0	0	1	#NULL!	0	0	1	1	#NULL!	#NULL!	0	0	#NULL!	2	#NULL!	1	0	0	1	0	0	#NULL!	0	#NULL!	0	1	1	0	1	#NULL!	1	0
1	2	#NULL!	4	#NULL!	0	1	2	1	3	1	#NULL!	2	2	0	2	0	1	0	0	1	#NULL!	0	1	#NULL!	0	0	1	0	0	1	0	0	#NULL!	1	0	2	#NULL!	4	#NULL!	1	1	0	1	3	1	0	0	0	1
2	0	2	1	2	0	1	3	1	2	1	#NULL!	2	1	0	2	1	#NULL!	#NULL!	2	#NULL!	#NULL!	#NULL!	#NULL!	#NULL!	#NULL!	#NULL!	#NULL!	0	0	#NULL!	2	#NULL!	0	0	1	1	0	0	#NULL!	0	#NULL!	0	1	0	0	1	#NULL!	1	1
1	0	#NULL!	5	#NULL!	0	1	2	0	0	1	#NULL!	2	2	0	2	0	1	0	0	#NULL!	#NULL!	0	1	#NULL!	0	1	0	0	0	1	1	3	#NULL!	1	1	2	#NULL!	4	#NULL!	1	1	0	1	3	3	1	#NULL!	1	0
1	0	#NULL!	4	#NULL!	0	1	1	1	3	1	#NULL!	2	2	1	#NULL!	0	1	0	0	1	#NULL!	0	1	#NULL!	1	#NULL!	#NULL!	0	0	#NULL!	2	#NULL!	2	1	1	2	#NULL!	4	#NULL!	1	1	1	#NULL!	3	1	0	0	0	0
2	6	5	4	3	0	1	2	1	1	1	#NULL!	2	2	0	2	0	1	0	0	1	#NULL!	0	1	#NULL!	1	#NULL!	#NULL!	0	0	#NULL!	2	#NULL!	1	0	1	0	1	#NULL!	0	0	#NULL!	0	1	1	0	1	#NULL!	1	1
1	0	0	1	1	2	1	1	1	4	1	#NULL!	2	1	0	2	0	3	0	1	1	#NULL!	0	0	0	0	0	0	0	0	1	1	0	#NULL!	0	1	1	1	0	1	0	#NULL!	0	1	0	0	1	#NULL!	1	0
0	2	2	3	1	0	1	2	1	5	1	#NULL!	2	2	1	#NULL!	0	2	0	1	0	0	0	1	#NULL!	1	#NULL!	#NULL!	0	0	2	1	2	#NULL!	0	0	0	0	#NULL!	#NULL!	0	#NULL!	0	1	0	0	1	#NULL!	1	0
0	3	4	3	2	0	1	3	0	3	1	#NULL!	2	1	1	#NULL!	0	3	1	1	0	0	0	0	0	1	#NULL!	#NULL!	1	0	1	0	0	#NULL!	0	1	0	0	#NULL!	#NULL!	0	#NULL!	0	1	0	0	1	#NULL!	1	0
1	7	6	4	4	0	1	3	0	0	1	#NULL!	2	2	1	#NULL!	1	#NULL!	#NULL!	2	#NULL!	#NULL!	#NULL!	#NULL!	#NULL!	#NULL!	#NULL!	#NULL!	0	0	1	1	1	#NULL!	0	1	0	0	#NULL!	#NULL!	0	#NULL!	0	1	0	0	1	#NULL!	1	1
1	0	5	1	3	2	1	2	1	2	1	#NULL!	2	2	0	2	0	2	0	2	0	0	0	1	#NULL!	1	#NULL!	#NULL!	0	0	#NULL!	2	#NULL!	2	0	1	0	1	#NULL!	0	0	#NULL!	0	1	1	1	1	#NULL!	1	1
2	2	5	1	3	0	1	3	0	0	1	#NULL!	1	1	1	#NULL!	1	#NULL!	#NULL!	2	#NULL!	#NULL!	#NULL!	#NULL!	#NULL!	#NULL!	#NULL!	#NULL!	0	0	1	1	4	#NULL!	0	1	0	1	#NULL!	0	0	#NULL!	0	1	0	0	1	#NULL!	1	1
0	2	3	1	3	0	1	3	1	3	1	#NULL!	2	1	0	2	0	3	1	1	0	0	0	1	#NULL!	1	#NULL!	#NULL!	0	0	#NULL!	2	#NULL!	0	0	1	0	1	#NULL!	0	0	#NULL!	0	1	0	0	1	#NULL!	1	0
1	7	5	1	3	2	0	2	0	0	1	#NULL!	2	2	0	1	0	3	0	1	0	0	0	0	0	0	1	0	0	0	1	0	3	#NULL!	0	1	0	1	#NULL!	0	0	#NULL!	0	1	0	0	1	#NULL!	1	1
1	1	5	4	3	2	1	3	0	0	1	#NULL!	2	1	1	#NULL!	0	2	0	2	1	#NULL!	0	0	0	1	#NULL!	#NULL!	0	0	1	1	4	#NULL!	0	0	1	1	2	0	0	#NULL!	0	1	0	0	1	#NULL!	1	0
0	0	5	1	3	0	1	1	0	0	1	#NULL!	2	1	0	2	1	#NULL!	#NULL!	2	#NULL!	#NULL!	#NULL!	#NULL!	#NULL!	#NULL!	#NULL!	#NULL!	0	0	#NULL!	2	#NULL!	2	1	1	2	#NULL!	4	#NULL!	1	4	0	1	3	3	1	#NULL!	1	1
2	0	#NULL!	3	#NULL!	0	1	2	1	1	1	#NULL!	2	2	0	1	0	1	0	0	1	#NULL!	0	1	#NULL!	1	#NULL!	#NULL!	0	0	#NULL!	2	#NULL!	0	1	1	2	#NULL!	4	#NULL!	1	4	0	1	3	1	1	#NULL!	1	0
0	1	2	5	4	2	0	1	1	5	1	#NULL!	2	2	0	2	0	3	0	1	0	0	0	1	#NULL!	0	0	0	0	0	1	1	4	#NULL!	0	1	1	1	2	0	1	1	0	1	0	0	1	#NULL!	1	0
1	4	#NULL!	3	#NULL!	2	1	1	1	3	1	#NULL!	2	1	0	2	0	2	0	1	0	0	0	1	#NULL!	1	#NULL!	#NULL!	0	0	#NULL!	2	#NULL!	2	1	1	2	#NULL!	4	#NULL!	1	4	0	1	3	3	1	#NULL!	1	0
2	0	2	3	2	0	1	2	0	0	1	#NULL!	2	2	1	#NULL!	0	2	#NULL!	1	0	1	0	1	#NULL!	1	#NULL!	#NULL!	0	0	1	1	4	#NULL!	0	1	1	1	2	0	0	#NULL!	0	1	0	0	1	#NULL!	1	0
2	0	#NULL!	1	4	0	1	2	1	3	1	#NULL!	2	1	1	#NULL!	0	2	#NULL!	1	0	0	0	1	#NULL!	1	#NULL!	#NULL!	0	0	1	1	4	#NULL!	0	1	0	1	#NULL!	0	0	#NULL!	0	1	0	0	1	#NULL!	1	0
2	0	4	4	3	0	1	2	1	3	1	#NULL!	2	1	1	#NULL!	0	2	#NULL!	1	0	0	0	1	#NULL!	1	#NULL!	#NULL!	0	0	1	1	1	#NULL!	0	1	0	1	1	1	0	#NULL!	0	1	0	0	1	#NULL!	1	1
2	0	0	1	5	0	0	2	1	3	1	#NULL!	2	1	1	#NULL!	0	2	#NULL!	1	0	1	0	1	#NULL!	1	#NULL!	#NULL!	0	0	1	0	1	#NULL!	0	0	0	1	0	0	0	#NULL!	0	1	1	0	1	#NULL!	1	0
2	0	5	5	4	0	1	2	1	3	1	#NULL!	2	1	1	#NULL!	0	1	0	0	0	0	0	1	#NULL!	1	#NULL!	#NULL!	1	0	1	0	1	#NULL!	0	1	0	1	0	0	0	#NULL!	0	1	1	0	1	#NULL!	1	1
2	0	5	1	3	0	1	2	0	0	1	#NULL!	2	1	1	#NULL!	1	#NULL!	#NULL!	2	0	0	#NULL!	#NULL!	#NULL!	1	#NULL!	#NULL!	1	0	1	0	4	#NULL!	0	1	0	1	0	0	0	#NULL!	0	1	1	1	1	#NULL!	1	1
2	0	5	1	3	0	1	2	1	5	1	#NULL!	2	2	1	#NULL!	0	3	0	1	1	#NULL!	0	0	0	1	#NULL!	#NULL!	1	0	1	0	3	#NULL!	0	1	0	1	0	0	0	#NULL!	0	1	0	0	1	#NULL!	1	0
2	0	5	1	3	0	1	2	0	0	1	#NULL!	2	1	1	#NULL!	0	2	0	1	0	0	0	1	#NULL!	0	0	1	0	0	1	1	1	#NULL!	0	1	0	1	0	0	1	1	0	1	0	0	1	#NULL!	1	0
2	0	5	1	3	0	1	2	0	0	1	#NULL!	2	1	1	#NULL!	0	2	0	1	0	0	0	1	#NULL!	0	0	1	0	0	1	0	1	#NULL!	0	1	0	1	0	0	0	#NULL!	0	1	0	0	1	#NULL!	1	0
2	0	0	1	1	1	1	1	1	2	1	#NULL!	2	1	0	1	0	3	0	1	0	0	0	1	#NULL!	1	#NULL!	#NULL!	0	0	1	1	1	#NULL!	0	1	0	0	0	#NULL!	0	#NULL!	0	1	0	0	1	#NULL!	1	0
2	0	5	1	4	0	1	2	1	5	1	#NULL!	2	1	1	#NULL!	0	3	0	1	0	0	0	1	#NULL!	1	#NULL!	#NULL!	1	0	1	1	4	#NULL!	0	1	0	1	2	0	1	1	0	1	1	0	1	#NULL!	1	0
2	0	4	1	4	0	1	2	1	5	1	#NULL!	2	1	1	#NULL!	0	2	0	1	#NULL!	0	0	1	#NULL!	1	#NULL!	#NULL!	0	0	1	1	4	#NULL!	0	1	0	1	2	0	0	#NULL!	0	1	0	0	1	#NULL!	1	0
2	0	5	1	4	0	1	2	0	0	1	#NULL!	0	1	1	#NULL!	1	#NULL!	#NULL!	2	#NULL!	1	#NULL!	#NULL!	#NULL!	#NULL!	#NULL!	#NULL!	1	0	1	1	1	#NULL!	0	1	0	1	2	0	0	#NULL!	0	1	0	1	1	#NULL!	1	1
2	0	3	2	3	0	1	1	1	2	1	#NULL!	1	1	1	#NULL!	1	#NULL!	#NULL!	2	#NULL!	#NULL!	#NULL!	#NULL!	#NULL!	#NULL!	#NULL!	#NULL!	0	0	1	1	4	#NULL!	0	1	0	0	0	#NULL!	0	#NULL!	0	1	1	0	0	0	1	1
2	0	2	2	1	0	1	1	1	5	1	#NULL!	2	1	1	#NULL!	0	2	0	1	1	#NULL!	0	1	#NULL!	1	#NULL!	#NULL!	0	0	0	0	4	#NULL!	0	1	0	0	3	#NULL!	0	#NULL!	0	1	0	0	1	#NULL!	1	0
2	0	3	4	3	2	1	3	1	2	1	#NULL!	2	1	1	#NULL!	0	2	0	1	#NULL!	1	0	0	0	1	#NULL!	#NULL!	0	0	1	1	3	#NULL!	0	1	0	1	3	0	0	#NULL!	0	1	1	0	1	#NULL!	1	0
2	1	4	4	3	1	1	3	1	2	1	#NULL!	2	1	1	#NULL!	0	2	0	1	0	1	0	1	#NULL!	1	#NULL!	#NULL!	1	0	1	1	4	#NULL!	0	1	0	1	1	0	0	#NULL!	0	1	0	0	1	#NULL!	1	1
2	0	2	3	2	1	1	2	1	2	1	#NULL!	2	1	1	#NULL!	1	#NULL!	#NULL!	2	#NULL!	#NULL!	#NULL!	#NULL!	#NULL!	#NULL!	#NULL!	#NULL!	0	0	0	0	1	#NULL!	0	1	0	1	1	0	1	1	0	1	0	0	1	#NULL!	1	1
1	0	5	4	3	2	1	3	0	0	1	#NULL!	2	2	0	2	1	#NULL!	#NULL!	2	#NULL!	#NULL!	#NULL!	#NULL!	#NULL!	#NULL!	#NULL!	#NULL!	1	0	1	1	1	#NULL!	0	1	0	1	0	0	0	#NULL!	0	1	0	0	1	#NULL!	1	0
1	0	4	1	4	1	0	2	1	2	1	#NULL!	2	1	1	#NULL!	0	2	0	1	0	1	0	1	#NULL!	1	#NULL!	#NULL!	0	0	1	0	4	#NULL!	0	1	0	1	0	1	0	#NULL!	0	1	0	0	1	#NULL!	0	1
0	0	0	2	1	1	1	1	1	2	1	#NULL!	2	1	1	#NULL!	0	1	0	1	1	#NULL!	0	1	#NULL!	1	#NULL!	#NULL!	0	0	1	1	3	#NULL!	0	1	0	1	0	0	0	#NULL!	0	1	0	0	1	#NULL!	0	0
1	0	4	3	4	2	1	2	1	2	1	#NULL!	2	1	1	#NULL!	1	#NULL!	#NULL!	2	#NULL!	#NULL!	#NULL!	#NULL!	#NULL!	#NULL!	#NULL!	#NULL!	1	0	0	0	1	#NULL!	0	1	0	1	2	0	0	#NULL!	1	#NULL!	1	0	1	#NULL!	0	0
1	0	4	4	3	2	1	3	1	2	1	#NULL!	2	2	1	#NULL!	0	1	0	0	1	#NULL!	0	1	#NULL!	1	#NULL!	#NULL!	0	0	0	0	1	#NULL!	1	1	2	#NULL!	#NULL!	#NULL!	0	#NULL!	1	#NULL!	0	0	1	#NULL!	0	0
1	0	0	1	5	0	1	1	1	1	1	#NULL!	1	2	1	#NULL!	0	1	0	1	1	#NULL!	0	1	#NULL!	1	#NULL!	#NULL!	0	0	1	0	0	#NULL!	0	1	0	1	3	0	0	#NULL!	0	1	0	0	1	#NULL!	0	0
0	0	1	1	1	0	0	1	1	1	1	#NULL!	2	1	1	#NULL!	1	#NULL!	#NULL!	2	#NULL!	#NULL!	#NULL!	#NULL!	#NULL!	#NULL!	#NULL!	#NULL!	0	0	0	0	1	#NULL!	0	1	0	0	0	#NULL!	0	#NULL!	0	1	0	0	1	#NULL!	0	1
0	0	4	1	4	0	1	2	1	2	1	#NULL!	1	1	1	#NULL!	0	2	0	1	1	#NULL!	#NULL!	1	#NULL!	1	#NULL!	#NULL!	0	0	1	1	4	#NULL!	0	1	0	1	0	0	0	#NULL!	0	1	0	0	1	#NULL!	0	0
0	0	2	1	3	1	1	2	1	2	1	#NULL!	0	1	1	#NULL!	1	#NULL!	#NULL!	2	#NULL!	#NULL!	#NULL!	#NULL!	#NULL!	#NULL!	#NULL!	#NULL!	0	0	0	0	2	#NULL!	0	1	0	1	0	0	0	#NULL!	0	1	0	0	1	#NULL!	0	0
0	0	2	1	2	2	1	2	1	5	1	#NULL!	0	1	1	#NULL!	0	0	0	2	#NULL!	#NULL!	0	0	0	1	#NULL!	#NULL!	0	0	0	0	3	#NULL!	0	1	0	1	0	0	0	#NULL!	0	1	0	0	1	#NULL!	0	1
2	0	5	1	3	2	1	2	0	0	1	#NULL!	0	1	1	#NULL!	0	2	0	1	0	1	0	1	#NULL!	1	#NULL!	#NULL!	1	0	#NULL!	2	#NULL!	1	0	1	0	1	#NULL!	0	0	#NULL!	1	#NULL!	1	0	1	#NULL!	0	0
1	0	3	3	2	0	1	2	1	5	1	#NULL!	2	1	1	#NULL!	0	1	0	0	0	0	0	1	#NULL!	1	#NULL!	#NULL!	0	0	1	0	2	#NULL!	0	1	0	1	1	0	0	#NULL!	0	1	0	0	1	#NULL!	0	0
2	0	1	1	2	2	1	2	1	5	1	#NULL!	2	1	1	#NULL!	0	0	0	2	0	0	0	0	0	1	#NULL!	#NULL!	0	0	1	0	3	#NULL!	0	1	0	1	#NULL!	0	0	#NULL!	0	0	0	0	1	#NULL!	0	0
2	0	3	0	4	0	1	2	1	2	1	#NULL!	2	1	1	#NULL!	0	2	0	1	1	#NULL!	0	1	#NULL!	1	#NULL!	#NULL!	0	0	2	1	2	#NULL!	0	1	0	1	2	0	0	#NULL!	1	#NULL!	0	0	1	#NULL!	0	0
2	0	5	4	3	0	1	3	0	0	1	#NULL!	0	1	0	2	0	2	0	1	1	#NULL!	#NULL!	1	#NULL!	1	#NULL!	#NULL!	1	0	1	0	4	#NULL!	0	1	0	1	3	0	0	#NULL!	0	0	0	0	1	#NULL!	0	0
0	0	4	1	4	0	1	2	1	5	1	#NULL!	2	1	0	2	0	2	0	1	1	#NULL!	0	1	#NULL!	1	#NULL!	#NULL!	0	0	1	1	2	#NULL!	1	1	0	#NULL!	4	#NULL!	0	#NULL!	0	1	3	0	1	#NULL!	0	0
2	0	5	1	3	2	1	2	0	0	1	#NULL!	2	1	0	2	1	#NULL!	#NULL!	2	#NULL!	#NULL!	#NULL!	#NULL!	#NULL!	#NULL!	#NULL!	#NULL!	1	0	0	0	1	#NULL!	0	1	0	1	3	0	0	#NULL!	0	0	0	0	1	#NULL!	1	0
0	0	3	3	2	0	1	2	1	5	1	#NULL!	2	1	0	2	0	2	0	1	1	#NULL!	0	1	#NULL!	1	#NULL!	#NULL!	0	0	0	0	2	#NULL!	0	1	0	1	3	0	0	#NULL!	0	1	0	0	1	#NULL!	1	0
0	0	3	1	3	0	1	2	1	5	1	#NULL!	2	1	1	#NULL!	0	2	0	1	1	#NULL!	0	1	#NULL!	1	#NULL!	#NULL!	0	0	1	0	1	#NULL!	0	1	1	1	3	0	0	#NULL!	1	#NULL!	0	0	1	#NULL!	1	0
0	0	5	4	3	0	1	3	0	0	1	#NULL!	2	1	1	#NULL!	0	2	0	1	1	#NULL!	0	1	#NULL!	1	#NULL!	#NULL!	0	0	1	0	0	#NULL!	0	1	1	1	0	0	0	#NULL!	1	#NULL!	0	0	1	#NULL!	1	0
0	0	4	1	4	0	1	2	1	2	1	#NULL!	2	2	1	#NULL!	1	#NULL!	#NULL!	2	#NULL!	#NULL!	#NULL!	#NULL!	#NULL!	#NULL!	#NULL!	#NULL!	0	0	0	1	2	#NULL!	0	1	1	1	0	0	0	#NULL!	1	#NULL!	0	0	1	#NULL!	1	0
1	0	1	2	1	0	1	2	1	2	1	#NULL!	0	1	1	#NULL!	0	2	0	1	0	0	0	1	#NULL!	1	#NULL!	#NULL!	0	1	0	0	0	#NULL!	0	1	1	1	0	0	0	#NULL!	1	#NULL!	0	0	1	#NULL!	1	0
0	0	2	3	2	2	1	2	1	5	1	#NULL!	0	1	1	#NULL!	0	2	0	1	1	#NULL!	0	1	#NULL!	1	#NULL!	#NULL!	1	0	1	0	0	#NULL!	0	1	1	1	0	0	0	#NULL!	1	#NULL!	0	0	0	0	1	0
1	0	3	4	3	2	1	2	1	2	1	#NULL!	0	2	1	#NULL!	0	2	0	1	0	0	0	1	#NULL!	1	#NULL!	#NULL!	0	1	1	0	4	#NULL!	0	1	1	1	1	0	0	#NULL!	1	#NULL!	0	0	1	#NULL!	1	0
0	0	5	0	3	0	1	2	1	2	1	#NULL!	2	1	1	#NULL!	1	#NULL!	#NULL!	2	#NULL!	#NULL!	#NULL!	#NULL!	#NULL!	#NULL!	#NULL!	#NULL!	0	0	2	0	4	#NULL!	0	1	1	1	1	0	0	#NULL!	1	#NULL!	0	0	1	#NULL!	1	0
0	0	4	5	4	0	1	3	0	0	1	#NULL!	0	1	0	2	0	2	0	1	1	#NULL!	0	1	#NULL!	1	#NULL!	#NULL!	0	1	0	0	2	#NULL!	0	1	1	1	1	0	0	#NULL!	1	#NULL!	0	0	1	#NULL!	1	0
0	0	3	0	2	0	1	2	1	2	1	#NULL!	2	1	1	#NULL!	1	#NULL!	#NULL!	2	#NULL!	#NULL!	#NULL!	#NULL!	#NULL!	#NULL!	#NULL!	#NULL!	0	0	0	0	2	#NULL!	0	1	1	1	0	0	0	#NULL!	1	#NULL!	0	0	1	#NULL!	1	0
0	0	6	4	3	0	1	3	0	0	1	#NULL!	2	1	0	1	0	2	0	1	0	1	0	1	#NULL!	1	#NULL!	#NULL!	1	1	#NULL!	2	#NULL!	1	0	1	1	1	2	0	1	1	0	1	1	0	1	#NULL!	1	0
0	0	2	1	2	2	1	2	0	0	1	#NULL!	1	1	0	2	0	2	0	0	1	#NULL!	0	1	#NULL!	1	#NULL!	#NULL!	0	0	1	0	2	#NULL!	0	1	1	0	0	#NULL!	1	#NULL!	0	1	0	0	1	#NULL!	1	1
0	0	0	1	5	2	0	1	1	1	1	#NULL!	1	2	1	#NULL!	0	2	0	1	1	#NULL!	0	1	#NULL!	1	#NULL!	#NULL!	0	0	0	0	2	#NULL!	1	1	2	#NULL!	4	#NULL!	1	#NULL!	1	#NULL!	3	0	1	#NULL!	1	0
0	0	5	4	3	2	1	3	0	0	1	#NULL!	1	1	0	2	0	2	0	1	0	0	0	1	#NULL!	1	#NULL!	#NULL!	1	0	1	0	2	#NULL!	0	1	0	1	0	0	1	#NULL!	0	1	0	0	1	#NULL!	1	0
0	0	1	2	1	2	1	1	1	2	1	#NULL!	1	2	1	#NULL!	1	#NULL!	#NULL!	2	#NULL!	#NULL!	#NULL!	#NULL!	#NULL!	#NULL!	#NULL!	#NULL!	0	1	0	0	1	#NULL!	0	1	1	1	1	0	1	#NULL!	1	#NULL!	0	0	1	#NULL!	1	1
0	0	#NULL!	0	#NULL!	0	1	1	0	0	1	#NULL!	2	1	0	2	1	#NULL!	#NULL!	2	#NULL!	#NULL!	#NULL!	#NULL!	#NULL!	#NULL!	#NULL!	#NULL!	1	#NULL!	1	0	2	#NULL!	1	1	2	#NULL!	4	#NULL!	1	4	0	1	3	3	1	#NULL!	1	0
0	0	#NULL!	4	#NULL!	0	1	2	1	1	1	#NULL!	2	2	0	2	1	#NULL!	#NULL!	2	#NULL!	#NULL!	#NULL!	#NULL!	#NULL!	#NULL!	#NULL!	#NULL!	0	0	1	0	0	#NULL!	1	1	2	#NULL!	4	#NULL!	1	4	0	1	3	1	1	#NULL!	1	0
0	0	#NULL!	0	#NULL!	0	1	1	0	0	1	#NULL!	2	1	0	2	1	#NULL!	#NULL!	2	#NULL!	#NULL!	#NULL!	#NULL!	#NULL!	#NULL!	#NULL!	#NULL!	0	0	1	0	2	#NULL!	1	1	2	#NULL!	4	#NULL!	1	4	0	1	3	3	1	#NULL!	1	0
0	0	#NULL!	4	#NULL!	0	1	3	0	0	1	#NULL!	2	1	0	2	1	#NULL!	#NULL!	2	#NULL!	#NULL!	#NULL!	#NULL!	#NULL!	#NULL!	#NULL!	#NULL!	0	0	1	0	4	#NULL!	1	1	2	#NULL!	4	#NULL!	1	4	0	1	3	3	1	#NULL!	1	0
0	1	0	1	1	0	1	2	1	2	1	#NULL!	1	2	0	2	0	1	1	0	0	1	0	1	#NULL!	1	#NULL!	#NULL!	0	0	#NULL!	2	#NULL!	2	0	0	0	1	#NULL!	1	1	#NULL!	1	#NULL!	1	0	1	#NULL!	1	0
0	1	1	1	1	2	1	1	1	5	1	#NULL!	2	2	0	2	0	1	0	0	1	#NULL!	0	1	#NULL!	1	#NULL!	#NULL!	0	0	#NULL!	2	#NULL!	1	0	1	0	1	#NULL!	0	1	#NULL!	1	#NULL!	1	0	1	#NULL!	1	0
0	1	4	1	3	2	0	3	1	3	1	#NULL!	2	2	0	2	0	3	0	1	0	1	0	1	#NULL!	1	#NULL!	#NULL!	0	0	#NULL!	2	#NULL!	0	0	1	0	1	#NULL!	0	1	#NULL!	0	1	1	0	1	#NULL!	1	0
0	1	2	1	2	0	1	2	1	1	1	#NULL!	0	1	0	2	0	1	0	0	0	1	0	1	#NULL!	1	#NULL!	#NULL!	0	0	1	0	4	#NULL!	0	1	1	1	0	0	1	#NULL!	0	1	0	0	1	#NULL!	1	0
0	1	5	3	3	2	1	2	1	2	0	1	#NULL!	2	0	2	0	3	0	0	0	0	0	0	0	0	0	1	0	0	1	0	3	#NULL!	0	1	0	1	#NULL!	0	1	#NULL!	0	1	0	0	1	#NULL!	1	1
0	1	5	4	3	0	1	3	1	1	0	0	#NULL!	2	0	2	0	3	0	1	0	0	0	1	#NULL!	0	0	1	1	1	0	0	0	#NULL!	0	0	1	1	3	0	1	#NULL!	0	1	0	0	1	#NULL!	1	0
0	1	3	2	1	0	1	1	1	2	0	0	#NULL!	1	0	2	0	2	0	0	1	#NULL!	0	0	0	0	0	1	1	0	0	0	3	#NULL!	0	1	1	1	2	0	1	#NULL!	0	1	0	1	1	#NULL!	1	0
0	1	3	1	3	2	1	2	1	5	0	0	#NULL!	1	1	#NULL!	0	1	0	0	0	0	0	1	#NULL!	1	#NULL!	#NULL!	0	0	0	0	2	#NULL!	0	1	1	1	2	0	1	#NULL!	0	0	0	0	1	#NULL!	1	0
0	1	2	1	2	2	1	2	1	3	0	1	#NULL!	1	1	#NULL!	0	0	0	0	0	0	0	1	#NULL!	1	#NULL!	#NULL!	0	0	0	0	4	#NULL!	0	1	1	0	2	#NULL!	1	#NULL!	1	#NULL!	0	0	1	#NULL!	1	0
0	1	5	4	3	2	1	3	0	0	0	1	#NULL!	2	1	#NULL!	1	#NULL!	#NULL!	2	#NULL!	#NULL!	#NULL!	#NULL!	#NULL!	#NULL!	#NULL!	#NULL!	0	0	1	0	2	#NULL!	0	1	1	0	3	#NULL!	1	#NULL!	1	#NULL!	0	0	1	#NULL!	1	0
0	0	1	1	2	1	1	2	1	2	0	1	#NULL!	2	1	#NULL!	1	#NULL!	#NULL!	2	#NULL!	#NULL!	#NULL!	#NULL!	#NULL!	#NULL!	#NULL!	#NULL!	0	1	0	0	4	#NULL!	0	1	1	1	3	0	1	#NULL!	1	#NULL!	0	0	1	#NULL!	1	0
0	0	3	4	2	1	1	1	1	2	0	0	#NULL!	2	1	#NULL!	1	#NULL!	#NULL!	2	#NULL!	#NULL!	#NULL!	#NULL!	#NULL!	#NULL!	#NULL!	#NULL!	1	1	0	0	2	#NULL!	0	1	1	1	2	0	1	#NULL!	1	#NULL!	0	0	1	#NULL!	1	0
0	0	#NULL!	0	#NULL!	2	1	0	1	1	1	#NULL!	2	1	1	#NULL!	1	#NULL!	#NULL!	2	#NULL!	#NULL!	#NULL!	#NULL!	#NULL!	#NULL!	#NULL!	#NULL!	0	0	1	0	4	#NULL!	0	1	0	1	0	0	1	#NULL!	1	#NULL!	3	0	1	#NULL!	1	0
0	1	2	1	2	3	1	1	1	1	1	#NULL!	2	2	1	#NULL!	0	0	0	0	0	0	0	1	#NULL!	1	#NULL!	#NULL!	0	0	1	1	2	#NULL!	0	1	1	0	0	#NULL!	1	#NULL!	1	#NULL!	0	0	1	#NULL!	1	1
1	0	#NULL!	0	#NULL!	2	1	2	1	1	1	#NULL!	2	1	1	#NULL!	1	#NULL!	#NULL!	2	#NULL!	#NULL!	#NULL!	#NULL!	#NULL!	#NULL!	#NULL!	#NULL!	1	0	0	0	0	#NULL!	1	1	2	#NULL!	4	#NULL!	1	4	1	#NULL!	3	1	1	#NULL!	1	0
0	1	6	4	3	2	1	3	0	0	1	#NULL!	2	2	0	2	0	2	0	1	0	1	0	1	#NULL!	1	#NULL!	#NULL!	0	0	1	0	4	#NULL!	0	1	0	1	#NULL!	0	0	#NULL!	1	#NULL!	1	0	1	#NULL!	1	0
1	2	#NULL!	7	#NULL!	0	1	1	0	0	1	#NULL!	2	2	1	#NULL!	0	0	0	0	1	#NULL!	1	1	#NULL!	1	#NULL!	#NULL!	1	0	#NULL!	2	#NULL!	2	1	1	2	#NULL!	4	#NULL!	0	#NULL!	1	#NULL!	3	3	1	#NULL!	0	1
0	2	#NULL!	4	#NULL!	2	1	2	1	3	1	#NULL!	1	2	1	#NULL!	0	0	0	0	1	#NULL!	0	1	#NULL!	1	#NULL!	#NULL!	0	1	1	1	2	#NULL!	1	1	2	#NULL!	4	#NULL!	1	4	1	#NULL!	3	1	1	#NULL!	0	0
0	1	#NULL!	3	#NULL!	1	1	2	1	3	1	#NULL!	1	2	1	#NULL!	0	1	0	0	1	#NULL!	0	1	#NULL!	1	#NULL!	#NULL!	0	0	1	1	1	#NULL!	1	1	2	#NULL!	4	#NULL!	1	4	1	#NULL!	3	1	1	#NULL!	0	0
0	0	#NULL!	4	#NULL!	0	1	2	0	0	1	#NULL!	1	2	0	2	0	1	0	0	1	#NULL!	1	1	#NULL!	1	#NULL!	#NULL!	0	0	#NULL!	2	#NULL!	2	1	1	2	#NULL!	4	#NULL!	1	4	0	1	3	1	1	#NULL!	0	0
0	0	#NULL!	4	#NULL!	2	1	2	1	5	1	#NULL!	1	2	1	#NULL!	0	2	0	1	1	#NULL!	0	1	#NULL!	1	#NULL!	#NULL!	0	0	#NULL!	2	#NULL!	3	1	1	2	#NULL!	4	#NULL!	1	4	1	#NULL!	3	1	1	#NULL!	0	1
0	1	3	4	4	0	1	3	0	0	1	#NULL!	0	1	0	1	0	1	0	0	1	#NULL!	1	1	#NULL!	1	#NULL!	#NULL!	0	0	2	0	2	#NULL!	0	1	1	1	0	0	0	#NULL!	0	1	0	0	1	#NULL!	1	0
1	4	#NULL!	4	#NULL!	0	1	2	1	1	1	#NULL!	2	2	0	2	0	1	0	0	1	#NULL!	1	1	#NULL!	1	#NULL!	#NULL!	0	0	#NULL!	2	#NULL!	1	1	1	2	#NULL!	4	#NULL!	1	4	0	1	3	1	1	#NULL!	0	0
0	5	#NULL!	3	#NULL!	0	1	2	1	3	1	#NULL!	2	2	0	2	0	2	0	1	0	1	0	1	#NULL!	1	#NULL!	#NULL!	1	1	1	0	0	#NULL!	1	1	2	#NULL!	4	#NULL!	1	4	0	1	3	1	1	#NULL!	0	0
0	4	#NULL!	5	#NULL!	2	1	2	1	3	1	#NULL!	2	2	0	2	0	1	0	0	0	0	0	1	#NULL!	1	#NULL!	#NULL!	0	0	1	0	0	#NULL!	1	1	2	#NULL!	4	#NULL!	1	4	0	1	3	1	1	#NULL!	0	0
0	1	2	1	4	2	1	2	1	5	1	#NULL!	1	2	0	2	0	1	0	0	0	1	0	1	#NULL!	1	#NULL!	#NULL!	0	1	2	0	0	#NULL!	0	1	1	1	0	0	1	#NULL!	0	1	0	0	1	#NULL!	0	0
0	3	5	4	3	0	1	3	0	0	1	#NULL!	2	2	0	2	0	0	0	0	1	#NULL!	0	1	#NULL!	1	#NULL!	#NULL!	0	0	0	0	0	#NULL!	0	1	0	1	#NULL!	0	1	1	0	1	0	0	1	#NULL!	0	0
0	3	4	0	4	0	1	3	1	2	1	#NULL!	2	1	0	2	1	#NULL!	#NULL!	2	#NULL!	#NULL!	#NULL!	#NULL!	#NULL!	#NULL!	#NULL!	#NULL!	1	1	0	0	2	#NULL!	0	0	1	1	0	0	1	1	0	1	0	0	1	#NULL!	0	0
0	0	3	5	2	0	1	2	1	3	1	#NULL!	0	2	0	2	0	3	0	0	0	0	0	0	0	0	1	0	0	0	#NULL!	2	#NULL!	0	0	1	0	0	#NULL!	#NULL!	0	#NULL!	0	0	1	0	1	#NULL!	0	0
0	0	4	1	1	1	1	1	1	1	1	#NULL!	1	2	0	2	0	1	0	0	0	0	0	1	#NULL!	1	#NULL!	#NULL!	0	1	0	0	2	#NULL!	0	1	1	1	1	0	0	#NULL!	0	1	0	0	1	#NULL!	0	1
0	0	3	4	3	2	1	3	0	0	1	#NULL!	0	1	0	2	0	1	0	0	1	#NULL!	0	1	#NULL!	1	#NULL!	#NULL!	0	1	2	0	4	#NULL!	0	1	1	1	0	0	0	#NULL!	0	1	0	0	1	#NULL!	0	1
0	0	5	3	3	3	1	3	1	2	1	#NULL!	2	2	0	2	1	#NULL!	#NULL!	2	#NULL!	#NULL!	#NULL!	#NULL!	#NULL!	#NULL!	#NULL!	#NULL!	0	0	0	0	1	#NULL!	0	1	1	1	0	0	0	#NULL!	0	1	0	0	1	#NULL!	0	1
0	0	3	3	2	3	1	3	1	5	1	#NULL!	2	2	0	2	1	#NULL!	#NULL!	2	#NULL!	#NULL!	#NULL!	#NULL!	#NULL!	#NULL!	#NULL!	#NULL!	0	1	0	0	4	#NULL!	0	1	1	0	0	#NULL!	0	#NULL!	0	1	0	0	1	#NULL!	0	0
0	0	2	2	1	3	1	2	1	1	1	#NULL!	2	1	0	2	0	0	0	0	1	#NULL!	0	1	#NULL!	1	#NULL!	#NULL!	0	1	0	1	2	#NULL!	0	0	1	1	0	0	0	#NULL!	0	1	0	0	1	#NULL!	0	0
0	0	3	1	2	0	1	2	0	0	1	#NULL!	2	1	0	2	1	#NULL!	#NULL!	2	#NULL!	#NULL!	#NULL!	#NULL!	#NULL!	#NULL!	#NULL!	#NULL!	0	1	0	0	1	#NULL!	0	1	1	0	0	#NULL!	1	1	0	1	0	0	1	#NULL!	1	0
0	0	#NULL!	0	#NULL!	2	1	2	1	1	1	#NULL!	2	1	0	2	1	#NULL!	#NULL!	2	#NULL!	#NULL!	#NULL!	#NULL!	#NULL!	#NULL!	#NULL!	#NULL!	1	1	#NULL!	2	#NULL!	2	1	1	2	#NULL!	4	#NULL!	1	4	0	1	3	1	1	#NULL!	1	1
1	1	#NULL!	4	#NULL!	0	1	2	0	0	1	#NULL!	0	2	0	2	1	#NULL!	#NULL!	2	#NULL!	#NULL!	#NULL!	#NULL!	#NULL!	#NULL!	#NULL!	#NULL!	1	1	1	1	1	#NULL!	1	1	2	#NULL!	4	#NULL!	1	4	0	1	3	1	1	#NULL!	0	0
1	1	#NULL!	4	#NULL!	2	1	2	0	0	1	#NULL!	0	1	0	2	1	#NULL!	#NULL!	2	#NULL!	#NULL!	#NULL!	#NULL!	#NULL!	#NULL!	#NULL!	#NULL!	0	1	#NULL!	2	#NULL!	2	1	1	2	#NULL!	4	#NULL!	1	4	0	1	3	3	1	#NULL!	0	0
1	1	#NULL!	4	#NULL!	2	1	3	0	0	1	#NULL!	2	2	1	2	1	#NULL!	#NULL!	2	#NULL!	#NULL!	#NULL!	#NULL!	#NULL!	#NULL!	#NULL!	#NULL!	0	0	#NULL!	2	#NULL!	1	1	1	2	#NULL!	4	#NULL!	1	4	0	1	3	3	1	#NULL!	0	0
1	2	#NULL!	4	#NULL!	0	1	2	1	1	1	#NULL!	2	1	0	2	1	#NULL!	#NULL!	2	#NULL!	#NULL!	#NULL!	#NULL!	#NULL!	#NULL!	#NULL!	#NULL!	0	0	2	0	4	#NULL!	1	1	2	#NULL!	4	#NULL!	1	4	0	1	3	3	1	#NULL!	0	0
1	3	#NULL!	4	#NULL!	0	1	2	0	0	1	#NULL!	1	2	0	2	1	#NULL!	#NULL!	2	#NULL!	#NULL!	#NULL!	#NULL!	#NULL!	#NULL!	#NULL!	#NULL!	1	0	#NULL!	2	#NULL!	2	1	1	2	#NULL!	4	#NULL!	1	4	0	1	3	1	1	#NULL!	0	1
1	2	#NULL!	3	#NULL!	0	1	3	1	1	1	#NULL!	2	2	0	2	1	#NULL!	#NULL!	2	#NULL!	#NULL!	#NULL!	#NULL!	#NULL!	#NULL!	#NULL!	#NULL!	1	1	1	1	4	#NULL!	1	1	2	#NULL!	4	#NULL!	1	4	0	1	3	1	1	#NULL!	1	0
1	1	#NULL!	5	#NULL!	0	1	2	1	0	1	#NULL!	2	1	0	2	1	#NULL!	#NULL!	2	#NULL!	#NULL!	#NULL!	#NULL!	#NULL!	#NULL!	#NULL!	#NULL!	0	0	1	0	4	#NULL!	1	1	2	#NULL!	4	#NULL!	1	4	0	1	3	1	1	#NULL!	1	0
1	0	#NULL!	4	#NULL!	0	1	2	0	0	1	#NULL!	2	1	1	#NULL!	1	#NULL!	#NULL!	2	#NULL!	#NULL!	#NULL!	#NULL!	#NULL!	#NULL!	#NULL!	#NULL!	0	1	1	0	4	#NULL!	1	1	2	#NULL!	4	#NULL!	1	4	1	#NULL!	3	3	1	#NULL!	1	1
2	2	2	5	2	0	1	3	0	5	1	#NULL!	2	2	0	1	0	3	0	1	0	1	0	1	#NULL!	1	#NULL!	#NULL!	0	0	1	1	4	#NULL!	0	1	1	1	0	0	0	#NULL!	0	1	1	1	1	#NULL!	1	1
2	1	4	5	1	0	1	2	0	0	1	#NULL!	2	2	0	2	0	3	0	0	0	0	0	0	0	0	0	1	0	0	0	0	2	#NULL!	0	1	1	0	0	#NULL!	0	#NULL!	0	1	0	1	1	#NULL!	1	0
1	4	2	1	5	0	0	2	1	5	1	#NULL!	0	1	0	2	0	3	0	1	0	0	0	1	#NULL!	1	#NULL!	#NULL!	0	0	1	0	0	#NULL!	0	0	1	1	1	0	1	1	0	0	0	0	1	#NULL!	1	0
1	2	#NULL!	4	#NULL!	2	1	3	0	0	1	#NULL!	0	1	0	2	0	2	0	0	0	0	0	1	#NULL!	0	0	1	0	0	1	1	4	#NULL!	1	0	2	#NULL!	4	#NULL!	1	4	0	0	3	0	1	#NULL!	1	0
1	0	3	2	3	3	1	2	0	0	1	#NULL!	0	1	0	2	0	1	0	0	0	0	0	1	#NULL!	1	#NULL!	#NULL!	0	0	1	0	4	#NULL!	0	0	1	0	1	#NULL!	0	#NULL!	0	0	0	0	1	#NULL!	1	0
1	3	3	1	5	2	0	2	1	1	0	0	#NULL!	1	0	2	0	1	0	0	1	#NULL!	0	1	#NULL!	1	#NULL!	#NULL!	0	0	1	0	1	#NULL!	0	1	1	1	0	0	1	1	0	0	1	0	1	#NULL!	1	0
1	1	2	3	2	2	1	2	0	1	1	#NULL!	2	2	0	2	0	1	1	0	1	#NULL!	0	1	#NULL!	1	#NULL!	#NULL!	0	1	1	1	2	#NULL!	0	1	1	1	0	0	1	1	1	#NULL!	0	0	1	#NULL!	1	0
1	2	1	1	5	2	0	2	1	2	0	0	#NULL!	1	0	2	0	3	0	0	0	1	0	0	0	0	0	1	0	0	#NULL!	2	#NULL!	0	0	1	0	1	#NULL!	0	0	#NULL!	0	0	1	0	1	#NULL!	1	2
1	3	3	1	4	1	1	2	0	0	1	#NULL!	2	2	0	2	0	2	0	1	0	1	0	1	#NULL!	1	#NULL!	#NULL!	0	0	0	0	3	#NULL!	0	1	0	1	#NULL!	0	1	1	0	0	0	1	1	#NULL!	1	0
1	7	1	1	5	2	0	2	1	5	1	#NULL!	2	2	0	2	0	3	0	0	0	1	0	0	0	0	0	0	0	0	#NULL!	2	#NULL!	0	0	1	0	1	#NULL!	0	0	#NULL!	0	0	1	0	1	#NULL!	1	0
1	2	4	1	3	2	1	2	1	1	1	#NULL!	2	1	0	2	0	3	0	1	0	0	0	0	1	1	#NULL!	#NULL!	0	0	#NULL!	2	#NULL!	0	0	1	1	1	0	0	0	#NULL!	0	1	0	0	1	#NULL!	1	2
1	3	#NULL!	3	#NULL!	1	1	2	1	1	1	#NULL!	2	1	0	2	1	#NULL!	#NULL!	2	#NULL!	#NULL!	#NULL!	#NULL!	#NULL!	#NULL!	#NULL!	#NULL!	1	1	1	0	4	#NULL!	1	1	2	#NULL!	4	#NULL!	1	4	1	#NULL!	3	3	1	#NULL!	1	0
0	1	#NULL!	3	#NULL!	0	1	2	1	1	1	#NULL!	2	2	0	2	1	#NULL!	#NULL!	2	#NULL!	#NULL!	#NULL!	#NULL!	#NULL!	#NULL!	#NULL!	#NULL!	0	0	0	0	4	#NULL!	1	1	2	#NULL!	4	#NULL!	1	4	1	#NULL!	3	0	1	#NULL!	0	0
0	0	#NULL!	5	#NULL!	0	1	2	1	1	1	#NULL!	2	2	1	#NULL!	1	#NULL!	#NULL!	2	#NULL!	#NULL!	#NULL!	#NULL!	#NULL!	#NULL!	#NULL!	#NULL!	0	0	0	0	4	#NULL!	1	1	2	#NULL!	4	#NULL!	1	4	1	#NULL!	3	1	1	#NULL!	0	0
0	0	#NULL!	4	#NULL!	0	1	3	0	0	1	#NULL!	2	2	1	#NULL!	1	#NULL!	#NULL!	2	#NULL!	#NULL!	#NULL!	#NULL!	#NULL!	#NULL!	#NULL!	#NULL!	0	0	0	0	4	#NULL!	1	1	2	#NULL!	4	#NULL!	1	4	1	#NULL!	3	3	1	#NULL!	0	0
2	1	#NULL!	4	#NULL!	0	1	2	0	0	0	1	#NULL!	1	1	#NULL!	0	2	0	1	1	#NULL!	0	1	#NULL!	1	#NULL!	#NULL!	0	0	#NULL!	2	#NULL!	2	1	1	2	#NULL!	4	#NULL!	1	4	1	#NULL!	3	1	1	#NULL!	0	0
1	2	#NULL!	5	#NULL!	2	1	2	0	2	0	1	#NULL!	1	0	2	0	3	0	1	0	0	0	1	#NULL!	0	0	1	0	0	#NULL!	2	#NULL!	0	1	1	2	#NULL!	4	#NULL!	1	4	1	#NULL!	3	1	1	#NULL!	0	0
1	3	#NULL!	3	#NULL!	0	1	2	1	5	0	1	#NULL!	1	0	2	0	3	0	0	0	1	0	1	#NULL!	0	1	1	0	0	#NULL!	2	#NULL!	0	1	1	2	#NULL!	4	#NULL!	1	4	1	#NULL!	3	1	1	#NULL!	0	0
1	3	#NULL!	5	#NULL!	0	1	2	0	0	1	#NULL!	2	2	1	#NULL!	1	#NULL!	#NULL!	2	#NULL!	#NULL!	#NULL!	#NULL!	#NULL!	#NULL!	#NULL!	#NULL!	0	0	0	0	1	#NULL!	1	1	2	#NULL!	4	#NULL!	1	4	1	#NULL!	3	3	1	#NULL!	0	1
1	3	#NULL!	4	#NULL!	0	1	3	0	0	0	1	#NULL!	2	0	2	0	1	0	1	0	1	0	1	#NULL!	1	#NULL!	#NULL!	0	0	#NULL!	2	#NULL!	1	1	0	2	#NULL!	4	#NULL!	1	1	1	#NULL!	3	0	1	#NULL!	0	0
1	0	#NULL!	5	#NULL!	0	1	1	1	2	0	1	#NULL!	2	0	2	0	2	0	1	0	1	0	1	#NULL!	1	#NULL!	#NULL!	0	0	#NULL!	2	#NULL!	2	1	1	2	#NULL!	4	#NULL!	1	4	0	0	3	1	1	#NULL!	0	0
0	0	5	5	3	0	1	2	1	5	0	0	#NULL!	1	0	2	0	2	0	0	0	1	0	1	#NULL!	0	0	1	0	0	1	1	4	#NULL!	0	1	1	1	0	0	0	#NULL!	0	0	0	0	1	#NULL!	0	0
1	2	3	1	3	0	1	2	1	5	0	0	#NULL!	2	0	2	0	3	0	0	0	0	0	1	#NULL!	0	1	0	0	0	2	1	3	#NULL!	0	1	0	1	#NULL!	0	0	#NULL!	0	0	0	0	1	#NULL!	0	0
1	2	3	1	3	2	1	2	1	1	0	0	#NULL!	2	0	2	0	1	0	0	1	#NULL!	1	1	#NULL!	1	#NULL!	#NULL!	0	0	#NULL!	2	#NULL!	1	0	0	1	1	1	0	0	#NULL!	0	0	0	0	1	#NULL!	0	0
1	3	3	1	4	1	1	2	1	5	0	0	#NULL!	2	0	2	0	1	0	0	0	0	0	1	#NULL!	1	#NULL!	#NULL!	0	0	0	0	1	#NULL!	0	0	1	0	0	#NULL!	1	1	0	0	0	0	0	0	0	0
1	0	2	1	2	2	1	2	1	2	0	0	#NULL!	2	0	2	0	2	0	1	0	1	0	1	#NULL!	1	#NULL!	#NULL!	0	0	#NULL!	2	#NULL!	2	0	0	0	0	0	#NULL!	0	#NULL!	0	0	1	0	0	0	0	0
1	1	4	4	3	0	1	2	0	0	0	1	#NULL!	2	1	#NULL!	0	2	0	1	1	#NULL!	0	1	#NULL!	1	#NULL!	#NULL!	0	0	#NULL!	2	#NULL!	1	0	0	0	0	#NULL!	#NULL!	0	#NULL!	1	#NULL!	1	0	1	#NULL!	0	0
1	0	5	4	3	0	1	2	0	0	0	0	#NULL!	2	1	#NULL!	0	1	0	0	1	#NULL!	0	1	#NULL!	1	#NULL!	#NULL!	0	0	2	1	1	#NULL!	0	0	1	0	0	#NULL!	1	1	1	#NULL!	1	0	0	0	0	0
0	0	4	5	4	2	1	1	0	0	0	0	#NULL!	1	1	#NULL!	0	2	0	1	1	#NULL!	0	1	#NULL!	1	#NULL!	#NULL!	0	0	#NULL!	2	#NULL!	2	0	0	0	1	#NULL!	0	0	#NULL!	1	#NULL!	1	0	1	#NULL!	0	0
0	0	3	3	2	2	1	2	0	0	1	#NULL!	2	1	0	2	0	1	0	0	0	1	0	1	#NULL!	1	#NULL!	#NULL!	0	0	#NULL!	2	#NULL!	1	0	0	0	1	#NULL!	0	0	#NULL!	0	1	1	0	1	#NULL!	0	0
0	3	3	5	4	2	1	3	1	2	1	#NULL!	0	1	1	#NULL!	0	1	0	0	0	0	0	1	#NULL!	1	#NULL!	#NULL!	0	0	#NULL!	2	#NULL!	1	0	0	0	1	#NULL!	0	0	#NULL!	0	1	1	0	1	#NULL!	0	0
1	1	#NULL!	5	#NULL!	2	1	1	1	2	1	#NULL!	1	2	0	2	0	3	0	1	0	0	0	0	0	0	0	1	0	0	#NULL!	2	#NULL!	0	1	1	2	#NULL!	4	#NULL!	0	#NULL!	0	1	3	1	1	#NULL!	0	0
1	0	#NULL!	3	#NULL!	2	1	2	0	0	1	#NULL!	2	1	0	2	0	1	0	0	1	#NULL!	0	1	#NULL!	1	#NULL!	#NULL!	0	0	0	0	0	#NULL!	1	1	2	#NULL!	4	#NULL!	0	#NULL!	0	1	0	1	1	#NULL!	0	0
1	0	#NULL!	4	#NULL!	0	1	2	0	2	1	#NULL!	1	2	0	2	0	0	0	0	1	#NULL!	1	1	#NULL!	1	#NULL!	#NULL!	0	0	#NULL!	2	#NULL!	1	1	1	2	#NULL!	4	#NULL!	1	4	0	1	3	1	1	#NULL!	0	0
1	1	#NULL!	4	#NULL!	0	1	3	1	3	1	#NULL!	1	2	0	2	0	3	0	1	1	#NULL!	0	1	#NULL!	1	#NULL!	#NULL!	0	0	#NULL!	2	#NULL!	1	1	1	2	#NULL!	4	#NULL!	1	4	0	1	3	1	1	#NULL!	0	0
1	0	#NULL!	2	#NULL!	0	1	1	1	3	1	#NULL!	1	1	0	2	0	2	0	1	1	#NULL!	1	1	#NULL!	1	#NULL!	#NULL!	0	0	#NULL!	2	#NULL!	2	1	1	2	#NULL!	4	#NULL!	1	4	0	1	3	1	1	#NULL!	0	0
1	0	#NULL!	4	#NULL!	0	1	2	0	0	1	#NULL!	0	1	1	#NULL!	0	0	0	0	1	#NULL!	0	1	#NULL!	1	#NULL!	#NULL!	0	0	#NULL!	2	#NULL!	1	1	1	2	#NULL!	4	#NULL!	1	4	0	1	3	3	1	#NULL!	0	0
1	2	#NULL!	2	#NULL!	2	1	0	1	3	1	#NULL!	1	1	0	2	0	3	0	1	1	#NULL!	1	1	#NULL!	1	#NULL!	#NULL!	0	0	#NULL!	2	#NULL!	0	1	1	2	#NULL!	4	#NULL!	1	4	0	1	3	1	1	#NULL!	0	0
1	1	#NULL!	2	#NULL!	2	1	1	1	3	1	#NULL!	1	1	0	2	0	3	0	1	1	#NULL!	1	1	#NULL!	0	0	0	0	0	2	0	4	#NULL!	0	1	1	1	0	0	1	#NULL!	0	1	0	1	1	#NULL!	0	0
1	2	1	3	1	0	1	1	1	2	1	#NULL!	1	2	0	2	0	3	0	1	0	1	0	1	#NULL!	1	#NULL!	#NULL!	0	0	#NULL!	2	#NULL!	2	0	0	0	1	#NULL!	0	0	#NULL!	0	1	1	1	0	0	0	0
1	0	2	1	2	2	1	2	0	0	1	#NULL!	0	1	1	#NULL!	0	1	0	0	1	#NULL!	1	1	#NULL!	1	#NULL!	#NULL!	1	0	#NULL!	2	#NULL!	1	0	0	0	1	#NULL!	0	0	#NULL!	1	#NULL!	1	1	1	#NULL!	0	0
1	1	3	5	2	2	1	2	0	0	1	#NULL!	0	1	1	#NULL!	0	1	0	0	#NULL!	#NULL!	0	1	#NULL!	1	#NULL!	#NULL!	0	0	0	0	4	#NULL!	0	1	1	1	0	0	0	#NULL!	1	#NULL!	0	0	1	#NULL!	0	0
1	5	2	1	2	2	1	1	0	0	0	0	#NULL!	2	1	#NULL!	0	0	0	0	0	0	0	1	#NULL!	1	#NULL!	#NULL!	0	0	0	0	4	#NULL!	0	0	1	1	2	0	0	#NULL!	1	#NULL!	0	0	1	#NULL!	0	0
1	1	2	1	1	0	1	1	0	0	0	0	#NULL!	1	1	#NULL!	0	0	0	0	1	#NULL!	0	1	#NULL!	1	#NULL!	#NULL!	0	0	1	0	4	#NULL!	0	0	1	1	0	0	0	#NULL!	1	#NULL!	0	0	1	#NULL!	0	0
1	1	4	4	3	2	1	2	0	0	1	#NULL!	2	2	1	#NULL!	0	1	0	1	1	#NULL!	0	1	#NULL!	1	#NULL!	#NULL!	0	0	#NULL!	2	#NULL!	1	0	1	0	0	#NULL!	#NULL!	0	#NULL!	0	1	1	0	1	#NULL!	0	0
1	5	5	4	3	1	1	3	0	0	0	0	#NULL!	2	1	#NULL!	0	0	0	0	1	#NULL!	1	1	#NULL!	1	#NULL!	#NULL!	0	0	0	0	0	#NULL!	0	1	1	0	0	#NULL!	0	#NULL!	1	#NULL!	0	0	1	#NULL!	0	0
1	4	4	1	1	2	1	2	1	2	1	#NULL!	0	1	1	#NULL!	0	1	0	0	1	#NULL!	0	1	#NULL!	1	#NULL!	#NULL!	0	0	0	0	1	#NULL!	0	1	1	0	0	#NULL!	0	#NULL!	1	#NULL!	0	0	1	#NULL!	0	0
1	2	5	4	3	3	1	3	1	2	1	#NULL!	2	1	1	#NULL!	0	1	0	0	1	#NULL!	0	1	#NULL!	1	#NULL!	#NULL!	0	0	#NULL!	2	#NULL!	1	0	0	0	0	#NULL!	#NULL!	0	#NULL!	1	#NULL!	1	0	1	#NULL!	0	0
1	3	3	1	3	0	1	2	1	2	1	#NULL!	2	1	1	#NULL!	0	0	0	0	1	#NULL!	0	1	#NULL!	1	#NULL!	#NULL!	0	0	#NULL!	2	#NULL!	1	0	0	0	0	#NULL!	#NULL!	0	#NULL!	1	#NULL!	1	0	1	#NULL!	0	0
1	5	6	4	3	0	1	3	0	0	1	#NULL!	2	2	1	#NULL!	0	0	0	0	1	#NULL!	0	1	#NULL!	1	#NULL!	#NULL!	0	0	0	0	0	#NULL!	0	0	1	1	0	0	0	1	1	#NULL!	0	0	1	#NULL!	0	0
1	4	2	3	4	2	1	2	1	1	0	0	#NULL!	1	1	#NULL!	0	2	0	1	1	#NULL!	0	1	#NULL!	1	#NULL!	#NULL!	0	0	#NULL!	2	#NULL!	2	0	1	0	1	#NULL!	0	0	#NULL!	1	#NULL!	1	0	1	#NULL!	0	0
1	0	#NULL!	3	#NULL!	0	1	2	0	0	1	#NULL!	2	2	1	#NULL!	1	#NULL!	#NULL!	2	#NULL!	#NULL!	#NULL!	#NULL!	#NULL!	#NULL!	#NULL!	#NULL!	1	0	#NULL!	2	#NULL!	1	1	0	2	#NULL!	4	#NULL!	1	4	1	#NULL!	3	3	1	#NULL!	1	0
1	1	#NULL!	4	#NULL!	1	1	2	1	1	1	#NULL!	2	2	1	#NULL!	1	#NULL!	#NULL!	2	#NULL!	#NULL!	#NULL!	#NULL!	#NULL!	#NULL!	#NULL!	#NULL!	0	0	1	0	0	#NULL!	1	1	2	#NULL!	4	#NULL!	1	4	1	#NULL!	3	3	1	#NULL!	0	0
1	2	#NULL!	0	#NULL!	2	1	1	1	0	1	#NULL!	2	2	0	2	1	#NULL!	#NULL!	2	#NULL!	#NULL!	#NULL!	#NULL!	#NULL!	#NULL!	#NULL!	#NULL!	0	0	#NULL!	2	#NULL!	1	1	1	2	#NULL!	4	#NULL!	1	4	1	#NULL!	3	1	1	#NULL!	0	0
1	3	#NULL!	4	#NULL!	0	1	2	1	1	1	#NULL!	2	1	1	#NULL!	1	#NULL!	#NULL!	2	#NULL!	#NULL!	#NULL!	#NULL!	#NULL!	#NULL!	#NULL!	#NULL!	0	0	1	1	0	#NULL!	1	0	2	#NULL!	4	#NULL!	1	4	1	#NULL!	3	3	1	#NULL!	0	0
1	2	#NULL!	5	#NULL!	3	1	1	1	1	1	#NULL!	2	2	1	#NULL!	1	#NULL!	#NULL!	2	#NULL!	#NULL!	#NULL!	#NULL!	#NULL!	#NULL!	#NULL!	#NULL!	0	0	#NULL!	2	#NULL!	1	1	1	2	#NULL!	4	#NULL!	1	4	1	#NULL!	3	1	1	#NULL!	0	1
1	0	#NULL!	1	#NULL!	2	0	1	0	1	1	#NULL!	2	2	0	1	0	2	0	0	0	0	0	1	#NULL!	0	0	0	0	0	#NULL!	2	#NULL!	0	1	1	2	#NULL!	4	#NULL!	1	4	1	#NULL!	3	0	1	#NULL!	0	0
1	2	#NULL!	7	#NULL!	0	1	1	0	0	1	#NULL!	2	1	0	1	0	1	0	0	0	0	0	1	#NULL!	1	#NULL!	#NULL!	0	0	#NULL!	2	#NULL!	2	1	1	2	#NULL!	4	#NULL!	0	#NULL!	0	1	3	3	1	#NULL!	0	0
1	0	#NULL!	5	#NULL!	0	1	2	1	3	0	1	#NULL!	2	0	2	0	3	0	1	0	0	0	0	0	1	#NULL!	#NULL!	0	0	#NULL!	2	#NULL!	0	1	1	2	#NULL!	4	#NULL!	1	4	0	1	3	1	1	#NULL!	0	1
1	2	#NULL!	4	#NULL!	2	1	2	0	3	0	1	#NULL!	1	0	2	0	2	0	1	0	0	0	1	#NULL!	1	#NULL!	#NULL!	1	0	#NULL!	2	#NULL!	0	1	1	2	#NULL!	4	#NULL!	1	4	0	1	3	1	1	#NULL!	0	0
1	0	#NULL!	4	#NULL!	0	1	2	1	3	0	1	#NULL!	2	0	2	0	3	0	2	1	#NULL!	0	0	1	1	1	#NULL!	0	0	#NULL!	2	#NULL!	0	1	1	2	#NULL!	4	#NULL!	1	4	0	1	3	1	0	1	0	0
1	3	1	2	1	0	1	1	1	1	1	#NULL!	2	1	0	2	0	1	0	0	1	#NULL!	0	1	#NULL!	1	#NULL!	#NULL!	0	0	#NULL!	2	#NULL!	2	0	0	0	1	#NULL!	0	0	#NULL!	1	#NULL!	1	0	1	#NULL!	0	0
0	3	5	4	3	0	1	3	0	0	0	0	#NULL!	1	0	2	0	0	0	0	1	#NULL!	1	1	#NULL!	1	#NULL!	#NULL!	0	0	1	0	0	#NULL!	0	1	0	1	#NULL!	0	1	1	1	#NULL!	0	0	1	#NULL!	0	1
0	2	2	1	2	1	1	3	0	0	0	0	#NULL!	1	0	2	0	0	0	0	0	1	0	1	#NULL!	1	#NULL!	#NULL!	0	0	0	1	1	#NULL!	0	0	1	1	0	0	0	#NULL!	0	1	0	0	1	#NULL!	0	0
0	0	2	1	2	1	1	3	0	0	1	#NULL!	2	2	0	2	0	1	0	0	1	#NULL!	0	1	#NULL!	1	#NULL!	#NULL!	0	0	#NULL!	2	#NULL!	1	0	0	0	1	#NULL!	0	0	#NULL!	1	#NULL!	1	0	1	#NULL!	1	0
0	3	5	4	3	0	1	3	0	0	0	0	#NULL!	1	0	2	0	1	0	0	1	#NULL!	0	1	#NULL!	1	#NULL!	#NULL!	0	0	#NULL!	2	#NULL!	1	0	0	0	1	#NULL!	0	0	#NULL!	1	#NULL!	1	0	1	#NULL!	1	0
0	5	5	1	3	2	1	2	0	0	0	0	#NULL!	2	1	#NULL!	0	1	0	0	1	#NULL!	0	1	#NULL!	1	#NULL!	#NULL!	0	0	#NULL!	2	#NULL!	1	0	0	0	1	#NULL!	0	0	#NULL!	1	#NULL!	1	1	1	#NULL!	1	0
0	4	5	1	3	2	1	2	0	0	0	0	#NULL!	1	1	#NULL!	0	2	0	1	0	0	0	1	#NULL!	1	#NULL!	#NULL!	0	0	#NULL!	2	#NULL!	1	0	0	1	0	2	#NULL!	0	#NULL!	1	#NULL!	1	0	1	#NULL!	1	0
0	1	2	5	4	1	1	2	0	0	0	0	#NULL!	1	1	#NULL!	0	0	0	0	1	#NULL!	0	1	#NULL!	1	#NULL!	#NULL!	0	0	0	0	2	#NULL!	0	0	1	1	#NULL!	0	0	#NULL!	1	#NULL!	0	0	1	#NULL!	1	0
0	2	2	2	1	0	0	1	1	2	0	0	#NULL!	1	1	#NULL!	0	1	0	0	1	#NULL!	0	1	#NULL!	1	#NULL!	#NULL!	0	0	#NULL!	2	#NULL!	2	0	1	1	1	#NULL!	0	0	#NULL!	1	#NULL!	1	0	1	#NULL!	1	0
0	1	1	2	1	1	1	1	1	5	1	#NULL!	2	1	1	#NULL!	0	1	0	0	1	#NULL!	0	1	#NULL!	1	#NULL!	#NULL!	0	0	#NULL!	2	#NULL!	2	0	0	1	1	#NULL!	0	0	#NULL!	1	#NULL!	1	0	1	#NULL!	1	0
0	0	1	1	1	1	1	1	1	5	1	#NULL!	2	1	1	#NULL!	0	2	0	1	1	#NULL!	1	1	#NULL!	1	#NULL!	#NULL!	0	1	#NULL!	2	#NULL!	2	0	1	1	1	#NULL!	0	0	#NULL!	1	#NULL!	0	0	1	#NULL!	1	0
0	2	3	5	4	2	1	2	1	5	1	#NULL!	2	2	1	#NULL!	0	1	0	0	0	1	0	1	#NULL!	1	#NULL!	#NULL!	0	0	#NULL!	2	#NULL!	1	0	0	1	1	#NULL!	0	0	#NULL!	1	#NULL!	1	0	1	#NULL!	1	0
0	2	3	0	2	1	1	2	0	0	0	0	#NULL!	1	0	2	1	#NULL!	#NULL!	2	#NULL!	#NULL!	#NULL!	#NULL!	#NULL!	#NULL!	#NULL!	#NULL!	0	0	1	1	1	#NULL!	0	0	1	1	#NULL!	0	1	1	1	#NULL!	0	0	1	#NULL!	1	0
0	5	5	4	3	2	1	3	0	0	0	0	#NULL!	1	0	2	0	2	0	1	0	1	0	0	1	1	#NULL!	#NULL!	0	0	#NULL!	2	#NULL!	1	0	0	1	0	#NULL!	#NULL!	0	#NULL!	0	1	1	0	1	#NULL!	1	0
0	0	2	3	0	0	1	2	0	0	0	0	#NULL!	1	1	#NULL!	1	#NULL!	#NULL!	2	#NULL!	#NULL!	#NULL!	#NULL!	#NULL!	#NULL!	#NULL!	#NULL!	0	0	0	1	1	#NULL!	0	0	0	0	#NULL!	#NULL!	1	#NULL!	1	#NULL!	0	0	1	#NULL!	1	0
1	0	4	4	3	0	1	3	1	5	0	0	#NULL!	2	0	2	0	2	0	1	0	1	0	1	#NULL!	1	#NULL!	#NULL!	0	0	#NULL!	2	#NULL!	1	0	1	0	1	#NULL!	0	0	#NULL!	1	#NULL!	1	0	1	#NULL!	1	0
0	0	1	2	1	0	1	1	1	2	1	#NULL!	2	2	1	#NULL!	0	2	0	1	1	#NULL!	0	1	#NULL!	1	#NULL!	#NULL!	0	0	#NULL!	2	#NULL!	1	0	0	0	1	#NULL!	0	0	#NULL!	1	#NULL!	1	0	1	#NULL!	1	0
0	2	1	2	1	1	1	1	1	0	1	#NULL!	2	2	1	#NULL!	0	1	0	0	1	#NULL!	1	1	#NULL!	1	#NULL!	#NULL!	0	0	#NULL!	2	#NULL!	2	0	0	0	1	#NULL!	0	0	#NULL!	1	#NULL!	1	0	1	#NULL!	1	1
0	0	1	2	1	0	1	1	1	5	1	#NULL!	2	2	1	#NULL!	0	0	0	0	0	0	0	1	#NULL!	1	#NULL!	#NULL!	0	0	0	0	4	#NULL!	0	0	0	1	0	0	1	1	1	#NULL!	0	0	1	#NULL!	1	0
0	3	1	2	1	1	1	1	1	5	1	#NULL!	2	1	1	#NULL!	0	2	0	1	1	#NULL!	0	1	#NULL!	1	#NULL!	#NULL!	1	0	#NULL!	2	#NULL!	2	0	1	0	1	#NULL!	0	0	#NULL!	1	#NULL!	1	0	1	#NULL!	1	0
0	0	#NULL!	0	#NULL!	0	1	2	1	1	1	#NULL!	2	1	1	#NULL!	1	#NULL!	#NULL!	2	#NULL!	#NULL!	#NULL!	#NULL!	#NULL!	#NULL!	#NULL!	#NULL!	0	0	#NULL!	2	#NULL!	1	1	1	2	#NULL!	4	#NULL!	1	4	1	#NULL!	3	1	1	#NULL!	1	0
0	4	#NULL!	7	#NULL!	2	1	1	1	4	1	#NULL!	2	1	0	2	1	#NULL!	#NULL!	2	#NULL!	#NULL!	#NULL!	#NULL!	#NULL!	#NULL!	#NULL!	#NULL!	0	0	1	0	1	#NULL!	1	1	2	#NULL!	4	#NULL!	1	4	1	#NULL!	3	0	1	#NULL!	1	1
0	0	#NULL!	4	#NULL!	1	1	2	1	1	1	#NULL!	2	2	0	2	1	#NULL!	#NULL!	2	#NULL!	#NULL!	#NULL!	#NULL!	#NULL!	#NULL!	#NULL!	#NULL!	0	0	1	0	4	#NULL!	1	0	2	#NULL!	4	#NULL!	1	4	1	#NULL!	3	3	1	#NULL!	1	0
0	0	#NULL!	4	#NULL!	0	1	3	0	0	0	1	#NULL!	2	0	2	0	2	0	1	1	#NULL!	0	1	#NULL!	1	#NULL!	#NULL!	0	0	#NULL!	2	#NULL!	1	1	1	2	#NULL!	4	#NULL!	1	4	0	0	3	1	1	#NULL!	1	0
0	0	#NULL!	5	#NULL!	0	1	3	1	5	0	1	#NULL!	2	0	2	0	3	0	1	0	1	0	0	0	1	#NULL!	#NULL!	0	0	#NULL!	2	#NULL!	1	1	1	2	#NULL!	4	#NULL!	1	4	0	0	3	1	1	#NULL!	1	0
0	1	#NULL!	2	#NULL!	0	1	0	1	3	0	1	#NULL!	2	0	2	0	2	0	1	1	#NULL!	1	1	#NULL!	1	#NULL!	#NULL!	0	0	#NULL!	2	#NULL!	1	1	1	2	#NULL!	4	#NULL!	1	4	0	0	3	1	1	#NULL!	1	0
0	4	#NULL!	1	#NULL!	2	0	2	1	1	0	1	#NULL!	1	0	2	0	3	0	1	1	#NULL!	1	1	#NULL!	1	#NULL!	#NULL!	0	0	#NULL!	2	#NULL!	0	1	1	2	#NULL!	4	#NULL!	1	4	0	0	3	1	1	#NULL!	1	0
2	0	#NULL!	3	#NULL!	2	1	1	0	3	1	#NULL!	2	2	1	#NULL!	0	0	0	0	1	#NULL!	0	1	#NULL!	1	#NULL!	#NULL!	0	0	#NULL!	2	#NULL!	2	1	1	2	#NULL!	4	#NULL!	1	4	0	1	3	1	1	#NULL!	1	0
0	1	#NULL!	4	#NULL!	2	1	3	1	2	0	1	#NULL!	1	0	2	1	#NULL!	#NULL!	2	#NULL!	#NULL!	#NULL!	#NULL!	#NULL!	#NULL!	#NULL!	#NULL!	0	0	#NULL!	2	#NULL!	1	1	0	2	#NULL!	4	#NULL!	1	1	0	0	3	1	1	#NULL!	1	0
2	0	6	1	3	2	1	3	1	1	0	0	#NULL!	1	0	2	0	3	0	0	1	#NULL!	0	0	0	0	0	0	0	0	#NULL!	2	#NULL!	0	0	1	0	0	#NULL!	#NULL!	0	#NULL!	0	0	1	0	1	#NULL!	1	0
0	3	2	1	2	2	1	2	1	2	0	0	#NULL!	2	0	2	0	1	0	0	1	#NULL!	1	1	#NULL!	0	0	0	0	0	0	0	0	#NULL!	0	0	1	1	0	0	0	#NULL!	0	1	0	0	1	#NULL!	1	0
2	0	1	1	2	0	1	2	0	3	1	#NULL!	2	2	1	#NULL!	0	3	0	1	1	#NULL!	1	1	#NULL!	1	#NULL!	#NULL!	0	0	#NULL!	2	#NULL!	3	0	0	1	0	0	#NULL!	0	#NULL!	0	1	1	0	1	#NULL!	1	0
2	0	4	3	2	0	1	2	1	2	0	0	#NULL!	2	0	2	0	2	0	0	0	0	0	1	#NULL!	0	0	1	0	0	#NULL!	2	#NULL!	0	0	1	1	1	0	0	0	#NULL!	0	1	1	1	1	#NULL!	1	0
1	0	3	1	2	0	1	2	1	3	0	0	#NULL!	2	0	2	0	3	0	1	0	0	0	0	0	1	#NULL!	#NULL!	0	0	#NULL!	2	#NULL!	0	0	0	1	1	0	0	0	#NULL!	0	1	1	0	1	#NULL!	1	0
2	1	2	1	1	1	1	1	1	1	1	#NULL!	2	2	1	#NULL!	0	3	0	1	0	1	0	1	#NULL!	1	#NULL!	#NULL!	0	0	#NULL!	2	#NULL!	2	0	1	1	1	0	0	0	#NULL!	1	#NULL!	1	0	1	#NULL!	1	0
2	3	6	4	3	0	1	3	0	0	0	0	#NULL!	2	0	2	0	2	0	1	1	#NULL!	1	1	#NULL!	1	#NULL!	#NULL!	0	0	#NULL!	2	#NULL!	1	0	0	1	1	0	0	0	#NULL!	0	1	1	0	1	#NULL!	1	0
1	0	2	1	4	2	1	2	0	0	0	0	#NULL!	1	0	2	0	2	0	0	1	#NULL!	1	1	#NULL!	1	#NULL!	#NULL!	0	0	#NULL!	2	#NULL!	1	0	0	1	1	0	0	0	#NULL!	1	#NULL!	1	0	1	#NULL!	1	0
1	5	5	4	3	1	1	3	0	0	0	0	#NULL!	2	1	#NULL!	0	1	0	0	1	#NULL!	0	1	#NULL!	1	#NULL!	#NULL!	0	0	#NULL!	2	#NULL!	1	0	0	1	1	0	0	0	#NULL!	1	#NULL!	1	0	1	#NULL!	1	0
1	1	2	1	1	2	1	1	0	0	0	0	#NULL!	1	1	#NULL!	0	2	0	1	1	#NULL!	1	1	#NULL!	1	#NULL!	#NULL!	0	0	#NULL!	2	#NULL!	2	0	0	1	1	0	0	0	#NULL!	1	#NULL!	1	0	1	#NULL!	1	0
1	0	0	1	4	0	1	2	1	1	0	0	#NULL!	2	1	#NULL!	0	3	0	1	1	#NULL!	1	1	1	1	#NULL!	#NULL!	0	0	#NULL!	2	#NULL!	1	0	1	1	1	0	0	0	#NULL!	1	#NULL!	1	0	1	#NULL!	1	0
1	0	0	1	5	0	0	1	1	1	0	0	#NULL!	2	1	#NULL!	0	3	0	1	1	#NULL!	0	0	0	1	#NULL!	#NULL!	0	0	#NULL!	2	#NULL!	2	0	1	1	1	0	0	0	#NULL!	1	#NULL!	1	0	1	#NULL!	1	0
1	2	0	1	1	0	1	1	0	0	1	#NULL!	2	2	0	2	0	2	0	1	1	#NULL!	0	1	#NULL!	1	#NULL!	#NULL!	0	0	#NULL!	2	#NULL!	2	0	1	1	1	0	0	0	#NULL!	1	#NULL!	0	0	1	#NULL!	1	0
1	0	0	1	1	0	1	1	0	5	1	#NULL!	0	2	1	#NULL!	0	2	0	1	1	#NULL!	1	1	#NULL!	1	#NULL!	#NULL!	0	0	#NULL!	2	#NULL!	2	0	1	1	1	0	0	0	#NULL!	1	#NULL!	1	0	1	#NULL!	1	1
1	0	2	1	1	0	1	1	1	5	1	#NULL!	2	2	1	#NULL!	0	3	0	1	1	#NULL!	1	1	#NULL!	1	#NULL!	#NULL!	0	0	#NULL!	2	#NULL!	2	0	1	1	1	0	0	0	#NULL!	1	#NULL!	1	0	1	#NULL!	1	0
1	0	2	1	1	1	1	1	1	5	1	#NULL!	2	1	1	#NULL!	0	1	0	0	1	#NULL!	1	1	#NULL!	1	#NULL!	#NULL!	0	0	#NULL!	2	#NULL!	2	0	1	1	1	0	0	0	#NULL!	1	#NULL!	1	0	1	#NULL!	1	0
1	0	0	1	5	0	0	1	1	5	1	#NULL!	2	1	1	#NULL!	0	3	0	1	0	0	0	0	0	1	#NULL!	#NULL!	0	0	#NULL!	2	#NULL!	1	0	0	1	1	0	0	0	#NULL!	1	#NULL!	1	0	1	#NULL!	1	0
1	0	2	1	1	0	1	1	1	5	1	#NULL!	2	1	1	#NULL!	0	1	0	0	1	#NULL!	0	1	#NULL!	1	#NULL!	#NULL!	0	0	#NULL!	2	#NULL!	2	0	1	1	1	0	0	0	#NULL!	1	#NULL!	1	0	1	#NULL!	1	0
2	0	0	1	5	0	0	1	1	5	1	#NULL!	2	1	1	#NULL!	0	3	0	1	0	0	0	0	0	1	#NULL!	#NULL!	0	0	#NULL!	2	#NULL!	1	0	1	1	1	0	0	0	#NULL!	1	#NULL!	1	0	1	#NULL!	1	0
1	0	1	1	1	2	1	1	1	5	1	#NULL!	2	2	1	#NULL!	0	3	0	1	1	#NULL!	1	1	0	1	#NULL!	#NULL!	0	0	#NULL!	2	#NULL!	2	0	1	1	1	0	0	0	#NULL!	1	#NULL!	1	0	1	#NULL!	1	0
1	3	1	1	5	0	0	1	1	5	1	#NULL!	2	1	1	#NULL!	0	2	0	1	1	#NULL!	1	1	#NULL!	1	#NULL!	#NULL!	0	0	#NULL!	2	#NULL!	2	0	1	0	1	#NULL!	0	0	#NULL!	1	#NULL!	1	0	1	#NULL!	1	0
1	2	#NULL!	5	#NULL!	0	1	2	0	0	0	1	#NULL!	2	1	#NULL!	1	#NULL!	#NULL!	2	#NULL!	#NULL!	#NULL!	#NULL!	#NULL!	#NULL!	#NULL!	#NULL!	0	0	#NULL!	2	#NULL!	3	1	1	2	#NULL!	4	#NULL!	1	4	1	#NULL!	3	1	1	#NULL!	1	0
1	3	#NULL!	4	#NULL!	0	1	2	0	0	1	#NULL!	2	2	1	#NULL!	0	2	0	1	1	#NULL!	0	1	#NULL!	1	#NULL!	#NULL!	0	0	#NULL!	2	#NULL!	0	1	1	2	#NULL!	4	#NULL!	1	4	1	#NULL!	3	1	1	#NULL!	1	0
1	0	#NULL!	4	#NULL!	0	1	2	0	5	1	#NULL!	1	1	1	#NULL!	0	2	0	0	0	0	0	0	0	1	#NULL!	#NULL!	1	0	#NULL!	2	#NULL!	1	1	1	2	#NULL!	4	#NULL!	1	4	1	#NULL!	3	1	1	#NULL!	1	0
2	1	#NULL!	5	#NULL!	0	1	2	0	0	1	#NULL!	2	2	1	#NULL!	0	2	0	1	1	#NULL!	0	1	#NULL!	1	#NULL!	#NULL!	0	0	#NULL!	2	#NULL!	3	1	1	2	#NULL!	4	#NULL!	1	1	1	#NULL!	3	1	1	#NULL!	1	0
2	4	#NULL!	5	#NULL!	2	1	2	1	5	1	#NULL!	2	1	1	#NULL!	0	2	0	1	1	#NULL!	0	1	#NULL!	1	#NULL!	#NULL!	0	0	#NULL!	2	#NULL!	3	1	1	2	#NULL!	4	#NULL!	1	4	1	#NULL!	3	1	1	#NULL!	1	1
2	1	#NULL!	4	#NULL!	0	1	2	0	0	1	#NULL!	1	1	1	#NULL!	0	2	0	1	1	#NULL!	1	1	#NULL!	1	#NULL!	#NULL!	1	0	#NULL!	2	#NULL!	3	1	1	2	#NULL!	4	#NULL!	1	4	1	#NULL!	3	1	1	#NULL!	1	0
1	3	#NULL!	5	#NULL!	0	1	2	0	0	1	#NULL!	2	2	1	#NULL!	1	#NULL!	#NULL!	0	#NULL!	#NULL!	#NULL!	#NULL!	#NULL!	#NULL!	#NULL!	#NULL!	0	0	2	1	4	#NULL!	1	0	2	#NULL!	4	#NULL!	1	1	1	#NULL!	3	3	1	#NULL!	1	0
2	5	#NULL!	3	#NULL!	2	1	3	0	3	1	#NULL!	1	2	0	1	0	2	0	1	1	#NULL!	0	1	#NULL!	1	#NULL!	#NULL!	0	0	#NULL!	2	#NULL!	0	1	1	2	#NULL!	4	#NULL!	1	4	0	1	3	1	1	#NULL!	1	0
2	4	#NULL!	1	#NULL!	2	0	2	1	3	1	#NULL!	1	2	0	2	0	3	0	1	0	0	0	0	0	0	0	0	0	0	#NULL!	2	#NULL!	0	1	1	2	#NULL!	4	#NULL!	1	4	0	1	3	1	1	#NULL!	1	2
2	3	#NULL!	3	#NULL!	0	1	2	1	3	1	#NULL!	1	2	0	2	0	3	0	1	0	0	0	1	#NULL!	0	0	0	0	0	#NULL!	2	#NULL!	2	1	1	2	#NULL!	4	#NULL!	1	4	0	1	3	1	0	0	1	0
0	1	2	5	4	0	1	2	1	5	1	#NULL!	2	1	1	#NULL!	0	0	0	0	1	#NULL!	0	1	#NULL!	1	#NULL!	#NULL!	0	0	0	0	4	#NULL!	0	0	1	1	0	0	1	1	0	1	0	0	1	#NULL!	1	0
0	0	3	0	4	1	1	2	1	1	1	#NULL!	2	1	1	#NULL!	1	#NULL!	#NULL!	2	#NULL!	#NULL!	#NULL!	#NULL!	#NULL!	#NULL!	#NULL!	#NULL!	0	0	2	0	4	#NULL!	0	1	1	1	0	0	1	1	0	1	0	0	1	#NULL!	1	0
0	1	2	0	4	2	1	2	0	0	1	#NULL!	2	1	1	#NULL!	1	#NULL!	#NULL!	2	#NULL!	#NULL!	#NULL!	#NULL!	#NULL!	#NULL!	#NULL!	#NULL!	0	0	0	0	1	#NULL!	0	0	1	1	0	0	1	1	1	#NULL!	0	0	1	#NULL!	1	1
0	2	2	1	4	2	1	2	0	0	1	#NULL!	2	1	1	#NULL!	0	0	0	2	1	#NULL!	0	0	0	1	#NULL!	#NULL!	1	0	0	0	3	#NULL!	0	0	1	1	0	0	1	1	1	#NULL!	0	0	1	#NULL!	1	0
0	0	0	1	1	0	1	1	1	5	1	#NULL!	2	1	1	#NULL!	0	1	0	0	0	2	0	0	0	1	#NULL!	#NULL!	0	0	0	0	3	#NULL!	0	0	1	1	0	0	1	1	1	#NULL!	0	0	1	#NULL!	1	0
0	0	2	1	1	0	1	1	0	0	0	1	#NULL!	1	1	#NULL!	0	2	0	1	0	0	0	1	#NULL!	1	#NULL!	#NULL!	0	0	#NULL!	2	#NULL!	2	0	0	0	1	#NULL!	0	0	#NULL!	1	#NULL!	1	0	1	#NULL!	1	0
0	0	5	4	3	2	1	3	0	0	0	0	#NULL!	1	0	2	0	2	0	1	0	2	0	1	#NULL!	1	#NULL!	#NULL!	0	0	#NULL!	2	#NULL!	1	0	0	1	1	0	0	0	#NULL!	1	#NULL!	1	0	1	#NULL!	1	0
0	0	6	4	3	0	1	3	1	5	0	0	#NULL!	2	0	2	0	3	0	0	0	0	0	0	0	0	0	1	0	0	#NULL!	2	#NULL!	0	0	0	1	1	0	0	0	#NULL!	0	1	1	0	1	#NULL!	1	0
0	3	6	4	3	2	1	3	0	5	0	0	#NULL!	2	0	2	0	2	0	1	1	#NULL!	0	1	#NULL!	1	#NULL!	#NULL!	1	0	2	0	0	#NULL!	0	0	1	1	0	0	1	1	0	1	0	0	1	#NULL!	1	0
0	5	5	4	3	2	1	3	0	0	1	#NULL!	1	1	0	2	0	1	0	0	1	#NULL!	0	1	#NULL!	1	#NULL!	#NULL!	0	1	#NULL!	2	#NULL!	1	0	0	0	1	0	0	0	#NULL!	1	#NULL!	1	0	1	#NULL!	1	0
1	1	3	5	2	0	1	2	0	0	1	#NULL!	1	2	0	2	0	2	0	1	0	0	0	1	#NULL!	1	#NULL!	#NULL!	0	1	#NULL!	2	#NULL!	1	0	1	0	0	#NULL!	#NULL!	0	#NULL!	0	1	1	0	1	#NULL!	1	0
1	3	#NULL!	3	#NULL!	2	1	2	0	0	1	#NULL!	2	2	0	2	1	1	0	0	1	#NULL!	0	1	#NULL!	1	#NULL!	#NULL!	0	0	#NULL!	2	#NULL!	1	1	0	2	#NULL!	4	#NULL!	0	#NULL!	1	#NULL!	3	3	1	#NULL!	1	0
1	3	#NULL!	4	#NULL!	0	1	2	0	1	1	#NULL!	1	2	1	#NULL!	1	#NULL!	#NULL!	2	#NULL!	#NULL!	#NULL!	#NULL!	#NULL!	#NULL!	#NULL!	#NULL!	1	1	#NULL!	2	#NULL!	2	1	0	2	#NULL!	4	#NULL!	0	#NULL!	0	1	3	1	1	#NULL!	1	0
1	0	3	5	1	0	1	2	0	1	1	#NULL!	1	2	1	#NULL!	1	#NULL!	#NULL!	2	#NULL!	#NULL!	#NULL!	#NULL!	#NULL!	#NULL!	#NULL!	#NULL!	0	1	1	0	0	#NULL!	0	0	1	1	0	0	1	1	1	#NULL!	0	3	1	#NULL!	1	0
1	0	#NULL!	4	#NULL!	0	1	2	1	1	1	#NULL!	2	2	1	#NULL!	1	#NULL!	#NULL!	2	#NULL!	#NULL!	#NULL!	#NULL!	#NULL!	#NULL!	#NULL!	#NULL!	0	0	#NULL!	2	#NULL!	3	1	1	2	#NULL!	4	#NULL!	0	#NULL!	1	#NULL!	3	3	1	#NULL!	1	1
1	0	#NULL!	2	#NULL!	2	1	1	1	4	1	#NULL!	2	1	1	#NULL!	1	#NULL!	#NULL!	2	#NULL!	#NULL!	#NULL!	#NULL!	#NULL!	#NULL!	#NULL!	#NULL!	0	1	#NULL!	2	#NULL!	3	1	1	2	#NULL!	4	#NULL!	0	#NULL!	1	#NULL!	3	3	1	#NULL!	1	0
1	5	6	4	3	2	1	3	0	0	0	0	#NULL!	2	0	2	0	0	0	2	0	0	0	0	0	1	#NULL!	#NULL!	1	0	0	1	4	#NULL!	0	0	1	1	0	0	1	1	1	#NULL!	0	0	1	#NULL!	1	0
1	3	5	3	3	2	1	2	0	0	1	#NULL!	2	2	0	2	0	0	0	0	1	#NULL!	0	1	#NULL!	1	#NULL!	#NULL!	1	1	2	0	4	#NULL!	0	1	0	1	#NULL!	0	0	#NULL!	0	1	1	0	1	#NULL!	1	2
1	0	1	1	5	2	0	2	1	5	0	0	#NULL!	2	0	2	0	3	0	0	0	1	0	0	0	0	0	1	0	0	#NULL!	2	#NULL!	0	0	1	1	1	0	0	0	#NULL!	0	1	1	0	1	#NULL!	1	2
1	1	3	1	4	1	1	2	1	5	0	0	#NULL!	2	0	2	0	3	0	1	1	#NULL!	0	0	0	1	#NULL!	#NULL!	0	0	#NULL!	2	#NULL!	0	0	1	1	1	1	0	0	#NULL!	1	#NULL!	1	0	1	#NULL!	1	0
1	0	5	4	3	2	1	3	0	0	0	0	#NULL!	2	0	2	0	0	0	2	0	1	0	0	0	1	#NULL!	#NULL!	1	0	0	0	3	#NULL!	0	0	1	1	0	0	0	#NULL!	0	1	0	0	1	#NULL!	1	0
1	0	6	4	3	2	1	3	0	0	1	#NULL!	1	1	0	2	0	0	0	2	1	#NULL!	#NULL!	1	#NULL!	0	0	1	1	1	0	0	4	#NULL!	0	0	1	1	1	0	0	#NULL!	0	1	0	0	1	#NULL!	1	0
1	4	5	4	3	2	1	3	0	0	1	#NULL!	1	2	0	2	0	0	0	2	0	1	0	0	0	1	#NULL!	#NULL!	1	0	#NULL!	2	#NULL!	1	0	0	1	1	1	0	0	#NULL!	0	1	1	0	1	#NULL!	1	0
1	0	5	4	3	2	1	2	0	0	1	#NULL!	1	2	1	#NULL!	0	1	0	0	1	#NULL!	1	0	0	1	#NULL!	#NULL!	1	0	2	0	0	#NULL!	0	1	1	1	1	0	0	#NULL!	1	#NULL!	0	0	1	#NULL!	1	0
1	0	5	4	3	2	1	3	0	0	0	0	#NULL!	1	0	2	0	2	0	1	0	1	0	1	#NULL!	1	#NULL!	#NULL!	0	0	#NULL!	2	#NULL!	1	0	0	0	1	#NULL!	0	0	#NULL!	1	#NULL!	1	0	1	#NULL!	1	0
1	3	#NULL!	5	#NULL!	0	1	1	0	0	1	#NULL!	0	2	0	2	0	3	0	1	1	#NULL!	1	1	#NULL!	1	#NULL!	#NULL!	0	0	#NULL!	2	#NULL!	0	1	1	2	#NULL!	4	#NULL!	1	4	0	1	3	1	1	#NULL!	1	0
1	2	#NULL!	5	#NULL!	0	1	2	1	3	1	#NULL!	1	2	0	2	0	2	0	1	0	0	0	1	#NULL!	1	#NULL!	#NULL!	0	1	#NULL!	2	#NULL!	0	1	1	2	#NULL!	4	#NULL!	0	#NULL!	0	1	3	1	1	#NULL!	1	0
1	3	#NULL!	5	#NULL!	0	1	1	0	0	0	1	#NULL!	2	0	2	0	2	0	1	1	#NULL!	0	1	#NULL!	1	#NULL!	#NULL!	1	0	#NULL!	2	#NULL!	0	1	0	2	#NULL!	4	#NULL!	1	4	0	0	3	1	1	#NULL!	1	0
1	2	#NULL!	5	#NULL!	2	1	2	1	5	0	1	#NULL!	2	0	2	0	2	0	1	0	0	0	1	#NULL!	1	#NULL!	#NULL!	0	0	#NULL!	2	#NULL!	1	1	1	2	#NULL!	4	#NULL!	1	4	0	1	3	1	1	#NULL!	1	0
1	4	#NULL!	5	#NULL!	2	1	2	1	3	1	#NULL!	1	1	1	#NULL!	0	2	0	1	1	#NULL!	1	1	#NULL!	1	#NULL!	#NULL!	1	0	#NULL!	2	#NULL!	3	1	1	2	#NULL!	4	#NULL!	1	4	1	#NULL!	3	1	1	#NULL!	1	0
0	0	#NULL!	5	#NULL!	0	1	3	1	5	1	#NULL!	2	1	1	#NULL!	0	1	0	0	1	#NULL!	1	1	#NULL!	1	#NULL!	#NULL!	0	1	#NULL!	2	#NULL!	3	1	1	2	#NULL!	4	#NULL!	1	4	1	#NULL!	3	1	1	#NULL!	1	0
0	0	#NULL!	5	#NULL!	1	1	2	1	5	1	#NULL!	2	1	1	#NULL!	0	1	0	0	1	#NULL!	0	1	#NULL!	1	#NULL!	#NULL!	0	0	#NULL!	2	#NULL!	3	1	1	2	#NULL!	4	#NULL!	1	4	1	#NULL!	3	1	1	#NULL!	1	0
0	0	#NULL!	5	#NULL!	2	1	2	1	5	1	#NULL!	1	2	1	#NULL!	0	0	0	0	0	0	0	1	#NULL!	1	#NULL!	#NULL!	0	1	#NULL!	2	#NULL!	1	1	1	2	#NULL!	4	#NULL!	1	4	1	#NULL!	3	3	1	#NULL!	1	0
0	0	#NULL!	5	#NULL!	1	1	1	1	2	1	#NULL!	1	2	1	#NULL!	0	1	0	0	1	#NULL!	0	1	#NULL!	1	#NULL!	#NULL!	0	0	#NULL!	2	#NULL!	3	1	1	2	#NULL!	4	#NULL!	1	4	1	#NULL!	3	1	1	#NULL!	1	0
0	1	#NULL!	5	#NULL!	2	1	3	1	5	1	#NULL!	2	1	1	#NULL!	0	1	0	0	0	0	0	1	#NULL!	1	#NULL!	#NULL!	1	1	#NULL!	2	#NULL!	3	1	1	2	#NULL!	4	#NULL!	1	4	1	#NULL!	3	1	1	#NULL!	1	0
0	5	#NULL!	1	#NULL!	1	0	1	1	2	1	#NULL!	2	2	1	#NULL!	0	3	0	1	0	0	0	1	#NULL!	1	#NULL!	#NULL!	1	1	#NULL!	2	#NULL!	3	1	1	2	#NULL!	4	#NULL!	1	4	1	#NULL!	3	1	1	#NULL!	1	0
0	5	5	1	3	2	1	2	1	5	1	#NULL!	1	1	1	#NULL!	0	2	0	1	1	#NULL!	1	1	#NULL!	1	#NULL!	#NULL!	0	0	#NULL!	2	#NULL!	1	0	1	1	1	0	0	1	4	1	#NULL!	3	1	1	#NULL!	1	0
2	0	#NULL!	4	#NULL!	2	1	2	0	0	1	#NULL!	1	1	0	1	0	1	0	0	1	#NULL!	1	1	#NULL!	1	#NULL!	#NULL!	1	0	#NULL!	2	#NULL!	1	1	1	2	#NULL!	4	#NULL!	1	4	0	1	3	1	1	#NULL!	1	0
2	0	#NULL!	1	#NULL!	3	1	1	1	5	1	#NULL!	2	2	1	#NULL!	0	3	1	1	1	#NULL!	0	1	#NULL!	1	#NULL!	#NULL!	1	0	#NULL!	2	#NULL!	2	1	1	2	#NULL!	4	#NULL!	1	4	1	#NULL!	3	1	1	#NULL!	1	0
0	0	#NULL!	1	#NULL!	0	1	3	1	2	1	#NULL!	2	1	1	#NULL!	0	1	0	0	1	#NULL!	0	1	#NULL!	1	#NULL!	#NULL!	1	0	#NULL!	2	#NULL!	2	1	1	2	#NULL!	4	#NULL!	1	4	1	#NULL!	3	0	1	#NULL!	1	0
0	0	#NULL!	2	#NULL!	1	1	1	1	5	1	#NULL!	2	1	1	#NULL!	0	2	0	1	1	#NULL!	1	1	#NULL!	1	#NULL!	#NULL!	1	0	#NULL!	2	#NULL!	2	1	1	2	#NULL!	4	#NULL!	1	4	1	#NULL!	3	1	1	#NULL!	1	0
0	1	#NULL!	2	#NULL!	2	1	3	1	1	1	#NULL!	2	1	0	1	0	2	0	1	0	0	0	1	#NULL!	1	#NULL!	#NULL!	1	1	#NULL!	2	#NULL!	1	1	1	2	#NULL!	4	#NULL!	0	#NULL!	0	1	3	1	1	#NULL!	1	0
1	3	#NULL!	2	#NULL!	1	1	1	1	2	1	#NULL!	2	1	0	1	0	2	0	1	1	#NULL!	0	1	#NULL!	1	#NULL!	#NULL!	0	0	#NULL!	2	#NULL!	1	1	1	2	#NULL!	4	#NULL!	0	#NULL!	0	1	3	1	1	#NULL!	1	0
1	2	#NULL!	4	#NULL!	0	1	2	0	0	1	#NULL!	2	1	1	#NULL!	0	2	0	1	1	#NULL!	1	1	#NULL!	1	#NULL!	#NULL!	1	0	#NULL!	2	#NULL!	3	1	1	2	#NULL!	4	#NULL!	0	#NULL!	1	#NULL!	3	1	1	#NULL!	1	0
1	2	#NULL!	2	#NULL!	0	1	1	0	0	1	#NULL!	2	2	1	#NULL!	0	2	0	1	0	0	0	1	#NULL!	1	#NULL!	#NULL!	1	0	#NULL!	2	#NULL!	1	1	0	2	#NULL!	4	#NULL!	0	#NULL!	1	#NULL!	3	1	1	#NULL!	1	0
1	0	#NULL!	5	#NULL!	0	1	2	1	3	1	#NULL!	2	2	0	2	0	2	0	0	1	#NULL!	0	1	#NULL!	1	0	1	0	0	#NULL!	2	#NULL!	1	1	0	2	#NULL!	4	#NULL!	0	#NULL!	1	#NULL!	3	1	1	#NULL!	1	0
1	0	#NULL!	4	#NULL!	0	1	2	0	0	0	1	#NULL!	1	0	2	0	2	0	1	1	#NULL!	0	1	#NULL!	1	#NULL!	#NULL!	1	1	#NULL!	2	#NULL!	3	1	1	2	#NULL!	4	#NULL!	0	#NULL!	0	1	3	1	1	#NULL!	1	0
1	2	#NULL!	2	#NULL!	2	1	0	1	3	0	1	#NULL!	1	0	2	0	2	0	1	1	#NULL!	0	1	#NULL!	1	#NULL!	#NULL!	0	0	#NULL!	2	#NULL!	3	1	0	2	#NULL!	4	#NULL!	0	#NULL!	0	1	3	1	1	#NULL!	1	0
1	3	#NULL!	4	#NULL!	0	1	3	0	3	0	1	#NULL!	2	1	#NULL!	0	2	0	1	1	#NULL!	0	1	#NULL!	1	#NULL!	#NULL!	0	0	0	0	0	#NULL!	1	0	2	#NULL!	4	#NULL!	0	#NULL!	1	#NULL!	3	1	1	#NULL!	1	0
1	5	#NULL!	4	#NULL!	0	1	3	0	0	0	1	#NULL!	2	1	#NULL!	0	2	0	1	1	#NULL!	0	1	#NULL!	1	#NULL!	#NULL!	0	0	#NULL!	2	#NULL!	3	1	0	2	#NULL!	4	#NULL!	0	#NULL!	1	#NULL!	3	1	1	#NULL!	1	0
1	5	5	4	3	2	1	3	1	5	1	#NULL!	2	1	0	2	0	2	0	1	1	#NULL!	0	1	#NULL!	1	#NULL!	#NULL!	1	1	#NULL!	2	#NULL!	1	0	0	1	0	0	#NULL!	0	#NULL!	1	#NULL!	1	0	1	#NULL!	1	0
1	2	3	5	3	2	1	3	1	5	1	#NULL!	2	2	1	#NULL!	0	2	0	1	0	0	0	1	#NULL!	1	#NULL!	#NULL!	0	0	#NULL!	2	#NULL!	1	0	0	0	0	#NULL!	#NULL!	0	#NULL!	1	#NULL!	1	0	1	#NULL!	1	0
1	4	3	1	4	2	1	2	0	0	1	#NULL!	2	2	0	2	0	2	0	1	0	0	0	1	#NULL!	1	#NULL!	#NULL!	0	0	#NULL!	2	#NULL!	1	0	1	0	0	#NULL!	#NULL!	0	#NULL!	1	#NULL!	1	0	1	#NULL!	1	0
1	4	3	1	4	2	1	2	0	5	1	#NULL!	2	1	1	#NULL!	0	2	0	1	0	0	0	1	#NULL!	1	#NULL!	#NULL!	1	1	#NULL!	2	#NULL!	1	0	1	1	0	1	#NULL!	0	#NULL!	1	#NULL!	1	0	1	#NULL!	1	0
1	5	1	1	5	2	0	1	1	4	1	#NULL!	2	1	1	#NULL!	0	2	0	1	1	#NULL!	0	1	#NULL!	1	#NULL!	#NULL!	0	0	#NULL!	2	#NULL!	1	0	1	1	0	3	#NULL!	0	#NULL!	1	#NULL!	1	0	1	#NULL!	1	0
1	0	5	4	3	2	1	3	0	0	1	#NULL!	2	2	0	2	0	2	0	1	0	0	0	1	#NULL!	1	#NULL!	#NULL!	1	0	#NULL!	2	#NULL!	1	0	1	0	0	#NULL!	#NULL!	0	#NULL!	0	1	1	0	1	#NULL!	1	0
1	0	#NULL!	2	#NULL!	3	1	1	0	0	0	1	#NULL!	2	1	#NULL!	0	2	0	1	0	0	0	1	#NULL!	1	#NULL!	#NULL!	1	0	#NULL!	2	#NULL!	3	1	0	2	#NULL!	4	#NULL!	0	#NULL!	1	#NULL!	3	1	1	#NULL!	1	0
1	3	#NULL!	2	#NULL!	1	1	1	1	2	0	1	#NULL!	2	0	2	0	2	0	1	1	#NULL!	0	1	#NULL!	0	0	0	0	0	#NULL!	2	#NULL!	2	1	0	2	#NULL!	4	#NULL!	0	#NULL!	0	1	3	1	1	#NULL!	1	0
1	3	#NULL!	4	#NULL!	2	1	2	0	0	0	1	#NULL!	1	1	#NULL!	0	2	0	1	1	#NULL!	0	1	#NULL!	1	#NULL!	#NULL!	0	0	#NULL!	2	#NULL!	2	1	0	2	#NULL!	4	#NULL!	0	#NULL!	1	#NULL!	3	1	1	#NULL!	1	0
1	0	#NULL!	5	#NULL!	0	1	2	0	0	0	1	#NULL!	1	1	#NULL!	0	2	0	1	1	#NULL!	0	1	#NULL!	1	#NULL!	#NULL!	0	0	#NULL!	2	#NULL!	3	1	0	2	#NULL!	4	#NULL!	0	#NULL!	1	#NULL!	3	1	1	#NULL!	1	0
1	2	1	3	2	2	1	2	1	1	0	0	#NULL!	2	0	2	0	2	0	1	0	1	0	1	#NULL!	1	#NULL!	#NULL!	0	0	0	0	4	#NULL!	0	1	1	1	0	0	1	1	0	1	0	0	1	#NULL!	1	0
1	5	1	1	4	2	1	2	0	0	1	#NULL!	2	2	1	#NULL!	0	2	0	1	0	1	0	1	#NULL!	1	#NULL!	#NULL!	1	0	1	0	4	#NULL!	0	0	1	1	0	0	0	#NULL!	1	#NULL!	0	0	1	#NULL!	1	0
1	5	0	1	5	0	0	0	1	5	1	#NULL!	2	2	1	#NULL!	0	2	0	1	0	1	0	1	#NULL!	1	#NULL!	#NULL!	0	0	1	0	4	#NULL!	0	1	1	1	2	0	0	#NULL!	1	#NULL!	0	0	1	#NULL!	1	0
1	5	3	1	4	2	1	2	0	0	0	0	#NULL!	1	0	1	0	0	0	0	1	#NULL!	0	1	#NULL!	1	#NULL!	#NULL!	0	0	0	0	4	#NULL!	0	1	1	1	2	0	1	1	1	#NULL!	0	0	1	#NULL!	1	0
1	1	3	1	4	2	1	2	1	2	1	#NULL!	1	2	0	2	0	1	0	0	1	#NULL!	0	1	#NULL!	1	#NULL!	#NULL!	0	0	#NULL!	2	#NULL!	1	0	0	1	1	0	0	0	#NULL!	0	1	1	0	1	#NULL!	1	0
1	0	3	1	1	1	1	1	1	2	0	0	#NULL!	1	1	#NULL!	0	0	0	2	0	0	#NULL!	0	0	1	#NULL!	#NULL!	1	0	1	0	3	#NULL!	0	1	0	1	#NULL!	0	1	1	1	#NULL!	0	0	1	#NULL!	1	0
1	3	#NULL!	5	#NULL!	1	1	1	0	0	0	1	#NULL!	2	0	2	1	#NULL!	#NULL!	2	#NULL!	#NULL!	#NULL!	#NULL!	#NULL!	#NULL!	#NULL!	#NULL!	1	0	#NULL!	2	#NULL!	1	1	1	2	#NULL!	4	#NULL!	1	4	0	1	3	1	1	#NULL!	1	0
1	3	#NULL!	7	#NULL!	0	1	0	0	0	1	#NULL!	2	2	0	2	1	#NULL!	#NULL!	2	#NULL!	#NULL!	#NULL!	#NULL!	#NULL!	#NULL!	#NULL!	#NULL!	1	0	#NULL!	2	#NULL!	3	1	1	2	#NULL!	4	#NULL!	1	4	0	1	3	3	1	#NULL!	1	0
1	0	#NULL!	1	#NULL!	0	1	0	1	3	0	1	#NULL!	2	0	2	0	2	0	1	0	0	0	1	#NULL!	1	#NULL!	#NULL!	0	0	1	0	4	#NULL!	1	1	2	#NULL!	4	#NULL!	1	#NULL!	0	1	3	1	1	#NULL!	1	0
1	3	#NULL!	4	#NULL!	0	1	3	0	0	1	#NULL!	2	2	0	2	0	0	0	0	1	#NULL!	0	1	#NULL!	1	#NULL!	#NULL!	0	0	1	1	2	#NULL!	1	0	2	#NULL!	4	#NULL!	0	#NULL!	0	1	3	1	1	#NULL!	1	0
1	2	#NULL!	1	#NULL!	2	1	1	1	3	1	#NULL!	2	2	1	#NULL!	0	1	0	0	1	#NULL!	1	1	#NULL!	1	#NULL!	#NULL!	0	0	1	0	4	#NULL!	1	1	2	#NULL!	4	#NULL!	1	4	1	#NULL!	3	1	1	#NULL!	1	0
1	0	#NULL!	7	#NULL!	0	1	1	0	0	1	#NULL!	2	2	1	#NULL!	0	1	0	0	1	#NULL!	0	1	#NULL!	1	#NULL!	#NULL!	1	0	#NULL!	2	#NULL!	2	1	1	2	#NULL!	4	#NULL!	0	#NULL!	1	#NULL!	3	3	1	#NULL!	1	0
1	4	#NULL!	1	#NULL!	2	1	0	1	3	0	1	#NULL!	2	1	#NULL!	1	#NULL!	#NULL!	2	#NULL!	#NULL!	#NULL!	#NULL!	#NULL!	#NULL!	#NULL!	#NULL!	0	0	1	1	1	#NULL!	1	1	2	#NULL!	4	#NULL!	1	1	1	#NULL!	3	3	1	#NULL!	1	1
1	6	#NULL!	3	#NULL!	2	1	1	1	3	0	1	#NULL!	1	1	#NULL!	0	0	0	0	1	#NULL!	0	1	#NULL!	1	#NULL!	#NULL!	1	1	1	1	4	#NULL!	1	1	2	#NULL!	4	#NULL!	1	4	1	#NULL!	3	3	1	#NULL!	1	1
1	7	#NULL!	7	#NULL!	3	1	1	0	0	1	#NULL!	2	2	0	2	0	1	0	0	1	#NULL!	0	1	#NULL!	1	#NULL!	#NULL!	1	1	1	1	4	#NULL!	1	1	2	#NULL!	4	#NULL!	1	4	0	1	3	1	1	#NULL!	1	0
1	0	#NULL!	2	#NULL!	0	1	2	1	5	1	#NULL!	2	2	1	#NULL!	0	0	0	2	1	#NULL!	1	1	#NULL!	0	0	1	1	0	1	0	2	#NULL!	1	0	2	#NULL!	4	#NULL!	1	4	1	#NULL!	3	3	1	#NULL!	1	0
1	0	#NULL!	5	#NULL!	0	1	2	0	0	1	#NULL!	2	2	1	#NULL!	1	#NULL!	#NULL!	2	#NULL!	#NULL!	#NULL!	#NULL!	#NULL!	#NULL!	#NULL!	#NULL!	0	0	0	0	4	#NULL!	1	0	2	#NULL!	4	#NULL!	1	4	1	#NULL!	3	3	1	#NULL!	1	1
1	0	#NULL!	3	#NULL!	0	1	2	0	5	0	1	#NULL!	2	1	#NULL!	0	1	0	0	0	0	0	0	0	1	#NULL!	#NULL!	0	0	0	0	3	#NULL!	1	0	2	#NULL!	4	#NULL!	1	4	1	#NULL!	3	1	1	#NULL!	1	0
1	3	#NULL!	4	#NULL!	0	1	3	0	0	0	1	#NULL!	2	1	#NULL!	1	#NULL!	#NULL!	2	#NULL!	#NULL!	#NULL!	#NULL!	#NULL!	#NULL!	#NULL!	#NULL!	0	0	1	0	4	#NULL!	1	0	2	#NULL!	4	#NULL!	1	1	0	1	3	1	1	#NULL!	1	1
1	2	#NULL!	4	#NULL!	2	1	3	0	0	1	#NULL!	2	2	1	#NULL!	0	0	0	0	1	#NULL!	0	1	#NULL!	1	#NULL!	#NULL!	0	0	#NULL!	2	#NULL!	2	1	0	2	#NULL!	4	#NULL!	1	4	1	#NULL!	3	3	1	#NULL!	1	0
0	0	3	1	4	2	1	2	0	0	0	0	#NULL!	2	0	2	0	2	0	1	1	#NULL!	0	1	#NULL!	1	#NULL!	#NULL!	0	0	0	0	4	#NULL!	0	1	1	1	0	0	1	1	1	#NULL!	0	0	1	#NULL!	1	0
0	7	6	0	3	2	1	3	1	2	0	0	#NULL!	2	1	#NULL!	1	#NULL!	#NULL!	2	#NULL!	#NULL!	#NULL!	#NULL!	#NULL!	#NULL!	#NULL!	#NULL!	1	1	#NULL!	2	#NULL!	3	0	1	0	1	#NULL!	0	1	0	1	#NULL!	1	0	1	#NULL!	1	0
0	1	6	4	3	2	1	3	0	0	0	0	#NULL!	1	0	1	0	0	0	0	1	#NULL!	0	1	#NULL!	1	#NULL!	#NULL!	0	0	1	0	4	#NULL!	0	0	1	1	2	0	0	1	0	1	0	0	1	#NULL!	1	0
0	5	5	0	3	1	1	2	0	0	1	#NULL!	2	1	1	#NULL!	1	#NULL!	#NULL!	2	#NULL!	#NULL!	#NULL!	#NULL!	#NULL!	#NULL!	#NULL!	#NULL!	1	1	#NULL!	2	#NULL!	3	0	1	0	1	#NULL!	0	1	0	1	#NULL!	1	0	1	#NULL!	1	0
0	2	4	0	4	0	1	2	0	0	0	0	#NULL!	2	1	#NULL!	1	#NULL!	#NULL!	2	#NULL!	#NULL!	#NULL!	#NULL!	#NULL!	#NULL!	#NULL!	#NULL!	0	1	#NULL!	2	#NULL!	3	0	1	0	1	#NULL!	0	1	0	1	#NULL!	1	0	1	#NULL!	1	0
1	0	4	1	4	1	1	2	1	2	1	#NULL!	1	2	1	#NULL!	0	1	0	0	1	#NULL!	0	1	#NULL!	1	#NULL!	#NULL!	0	0	0	0	1	#NULL!	0	1	1	1	3	0	1	1	1	#NULL!	0	0	1	#NULL!	1	0
0	3	4	0	4	0	1	2	0	0	0	0	#NULL!	2	1	#NULL!	1	#NULL!	#NULL!	2	#NULL!	#NULL!	#NULL!	#NULL!	#NULL!	#NULL!	#NULL!	#NULL!	0	1	2	0	4	#NULL!	0	1	1	1	1	0	1	1	1	#NULL!	0	0	1	#NULL!	1	0
0	0	#NULL!	1	#NULL!	0	1	0	1	5	1	#NULL!	1	2	1	#NULL!	0	1	0	0	1	#NULL!	1	1	#NULL!	1	#NULL!	#NULL!	0	0	#NULL!	2	#NULL!	3	1	1	2	#NULL!	4	#NULL!	1	1	1	#NULL!	3	1	1	#NULL!	1	0
0	0	#NULL!	2	#NULL!	0	1	2	1	2	1	#NULL!	1	2	1	#NULL!	0	1	0	0	0	1	0	1	#NULL!	1	#NULL!	#NULL!	0	0	1	0	4	#NULL!	1	1	2	#NULL!	4	#NULL!	1	4	1	#NULL!	0	1	1	#NULL!	1	0
0	0	#NULL!	2	#NULL!	0	1	2	0	0	1	#NULL!	2	1	0	1	0	1	0	0	1	#NULL!	0	1	#NULL!	1	#NULL!	#NULL!	0	0	2	0	4	#NULL!	1	1	2	#NULL!	4	#NULL!	1	4	0	1	3	1	1	#NULL!	1	0
0	0	#NULL!	1	#NULL!	0	1	0	1	2	1	#NULL!	2	2	1	#NULL!	0	2	0	1	1	#NULL!	0	1	#NULL!	1	#NULL!	#NULL!	0	0	1	0	4	#NULL!	1	1	0	1	4	0	1	4	0	1	3	1	1	#NULL!	1	0
0	0	#NULL!	0	#NULL!	1	1	0	0	0	1	#NULL!	2	2	1	#NULL!	1	#NULL!	#NULL!	2	#NULL!	#NULL!	#NULL!	#NULL!	#NULL!	#NULL!	#NULL!	#NULL!	1	1	1	0	1	#NULL!	1	1	2	#NULL!	4	#NULL!	1	4	1	#NULL!	3	1	1	#NULL!	1	0
0	1	#NULL!	5	#NULL!	2	1	2	1	2	1	#NULL!	2	2	1	#NULL!	0	2	0	1	1	#NULL!	0	1	#NULL!	1	#NULL!	#NULL!	1	1	1	1	4	#NULL!	1	1	2	#NULL!	4	#NULL!	1	4	0	1	3	1	1	#NULL!	1	0
1	2	#NULL!	1	#NULL!	2	1	3	1	2	1	#NULL!	1	2	1	#NULL!	0	2	0	1	1	#NULL!	0	1	#NULL!	1	#NULL!	#NULL!	0	0	0	1	1	#NULL!	1	1	2	#NULL!	4	#NULL!	0	#NULL!	1	#NULL!	0	1	1	#NULL!	1	0
1	1	5	4	3	0	1	3	0	0	0	0	#NULL!	2	0	1	0	2	0	1	0	0	0	1	#NULL!	1	#NULL!	#NULL!	1	0	1	1	1	#NULL!	0	1	1	0	3	#NULL!	0	#NULL!	0	1	0	0	1	#NULL!	1	0
1	1	4	1	3	2	1	2	1	1	0	0	#NULL!	2	0	1	0	2	0	1	0	0	0	0	0	0	0	1	0	0	1	0	4	#NULL!	0	1	1	0	2	#NULL!	0	#NULL!	0	1	0	0	0	1	0	0
1	3	1	1	1	0	1	1	1	5	1	#NULL!	2	2	1	#NULL!	0	2	0	1	0	0	0	1	#NULL!	1	#NULL!	#NULL!	0	0	0	0	4	#NULL!	0	1	1	1	1	1	0	#NULL!	1	#NULL!	0	0	1	#NULL!	1	1
1	1	3	1	1	2	1	2	1	5	1	#NULL!	2	1	1	#NULL!	0	2	0	1	1	#NULL!	0	1	#NULL!	1	#NULL!	#NULL!	0	0	0	0	1	#NULL!	0	0	1	1	1	0	0	#NULL!	1	#NULL!	0	0	1	#NULL!	1	0
1	1	6	4	3	0	1	3	0	0	0	0	#NULL!	2	0	2	0	2	0	1	1	#NULL!	0	1	#NULL!	1	#NULL!	#NULL!	0	0	0	1	4	#NULL!	0	0	1	1	0	0	0	#NULL!	0	1	0	0	1	#NULL!	1	0
1	0	#NULL!	2	#NULL!	0	1	2	1	1	1	#NULL!	2	1	1	#NULL!	1	#NULL!	#NULL!	2	#NULL!	#NULL!	#NULL!	#NULL!	#NULL!	#NULL!	#NULL!	#NULL!	1	0	2	1	0	#NULL!	1	1	2	#NULL!	4	#NULL!	1	4	1	#NULL!	3	3	1	#NULL!	1	1
1	1	#NULL!	0	#NULL!	0	1	2	0	0	1	#NULL!	2	1	0	2	1	#NULL!	#NULL!	2	#NULL!	#NULL!	#NULL!	#NULL!	#NULL!	#NULL!	#NULL!	#NULL!	0	0	1	1	0	#NULL!	1	0	2	#NULL!	4	#NULL!	1	4	1	#NULL!	3	3	1	#NULL!	1	1
1	0	#NULL!	2	#NULL!	0	1	1	0	0	1	#NULL!	2	1	1	#NULL!	1	#NULL!	#NULL!	2	#NULL!	#NULL!	#NULL!	#NULL!	#NULL!	#NULL!	#NULL!	#NULL!	0	1	1	1	4	#NULL!	1	1	2	#NULL!	4	#NULL!	1	4	1	#NULL!	3	1	1	#NULL!	1	0
1	0	#NULL!	4	#NULL!	0	1	3	0	0	1	#NULL!	1	2	0	2	1	#NULL!	#NULL!	2	#NULL!	#NULL!	#NULL!	#NULL!	#NULL!	#NULL!	#NULL!	#NULL!	1	0	1	1	4	#NULL!	1	0	2	#NULL!	4	#NULL!	1	4	0	1	3	3	1	#NULL!	1	1
2	7	4	1	3	1	1	2	1	5	0	0	#NULL!	1	1	#NULL!	0	2	0	1	1	#NULL!	0	1	#NULL!	1	#NULL!	#NULL!	0	0	#NULL!	2	#NULL!	2	0	1	1	1	0	0	1	0	1	#NULL!	1	0	1	#NULL!	1	0
1	6	4	1	3	2	1	2	1	5	0	0	#NULL!	2	1	#NULL!	0	2	0	1	0	0	0	1	#NULL!	1	#NULL!	#NULL!	0	0	0	0	4	#NULL!	0	1	0	1	#NULL!	0	1	1	1	#NULL!	0	0	1	#NULL!	1	0
1	7	1	1	2	2	1	2	0	0	0	0	#NULL!	2	1	#NULL!	0	2	0	1	0	0	0	1	#NULL!	1	#NULL!	#NULL!	0	0	#NULL!	2	#NULL!	1	0	1	0	1	#NULL!	1	1	0	0	1	0	0	1	#NULL!	1	0
1	6	1	1	1	0	1	1	1	5	0	0	#NULL!	2	1	#NULL!	0	2	0	1	0	0	0	1	#NULL!	1	#NULL!	#NULL!	0	0	#NULL!	2	#NULL!	2	0	1	0	1	#NULL!	1	1	0	1	#NULL!	1	0	1	#NULL!	1	0
1	0	6	4	3	0	1	3	1	5	0	0	#NULL!	2	0	2	0	2	0	1	0	0	0	1	#NULL!	1	#NULL!	#NULL!	0	0	2	1	2	#NULL!	0	1	0	0	#NULL!	#NULL!	1	0	0	1	0	0	1	#NULL!	1	0
2	6	4	1	2	1	1	3	0	0	0	0	#NULL!	2	0	2	0	2	0	1	0	0	0	1	#NULL!	1	#NULL!	#NULL!	1	0	1	1	4	#NULL!	0	1	1	1	0	0	1	1	1	#NULL!	1	0	1	#NULL!	1	0
1	1	#NULL!	3	#NULL!	0	1	2	1	3	1	#NULL!	1	2	1	#NULL!	0	2	0	1	0	0	0	1	#NULL!	1	#NULL!	#NULL!	0	0	#NULL!	2	#NULL!	1	1	1	2	#NULL!	4	#NULL!	1	4	1	#NULL!	3	1	1	#NULL!	1	0
2	1	#NULL!	2	#NULL!	0	1	1	1	1	1	#NULL!	1	2	0	2	0	2	0	1	1	#NULL!	0	0	0	0	0	1	0	0	#NULL!	2	#NULL!	0	1	1	2	#NULL!	4	#NULL!	1	4	0	1	3	1	1	#NULL!	1	0
0	4	#NULL!	3	#NULL!	2	1	2	1	3	1	#NULL!	2	2	1	#NULL!	0	2	0	1	0	0	0	0	0	1	#NULL!	#NULL!	0	0	#NULL!	2	#NULL!	1	1	1	2	#NULL!	4	#NULL!	1	4	1	#NULL!	3	1	1	#NULL!	1	0
0	1	#NULL!	2	#NULL!	0	1	1	1	3	1	#NULL!	2	2	1	#NULL!	0	2	0	1	0	0	0	0	0	1	#NULL!	#NULL!	1	0	#NULL!	2	#NULL!	2	1	1	2	#NULL!	4	#NULL!	1	4	1	#NULL!	3	1	1	#NULL!	1	0
0	0	#NULL!	1	#NULL!	0	1	0	1	3	1	#NULL!	1	1	1	#NULL!	0	2	0	1	0	0	0	1	#NULL!	1	#NULL!	#NULL!	0	0	#NULL!	2	#NULL!	2	1	1	2	#NULL!	4	#NULL!	1	4	1	#NULL!	3	1	1	#NULL!	1	0
0	1	#NULL!	7	#NULL!	0	1	2	0	0	1	#NULL!	1	2	1	#NULL!	0	2	0	1	0	0	0	1	#NULL!	1	#NULL!	#NULL!	1	0	#NULL!	2	#NULL!	3	1	1	2	#NULL!	4	#NULL!	1	4	1	#NULL!	3	3	1	#NULL!	1	0
1	3	#NULL!	3	#NULL!	3	1	2	1	3	1	#NULL!	1	2	1	#NULL!	0	2	0	1	0	0	0	0	0	1	#NULL!	#NULL!	0	0	#NULL!	2	#NULL!	1	1	1	2	#NULL!	4	#NULL!	1	4	1	#NULL!	3	3	1	#NULL!	1	0
1	3	#NULL!	7	#NULL!	2	1	2	1	5	1	#NULL!	1	2	1	#NULL!	0	2	1	2	1	#NULL!	1	0	0	0	0	#NULL!	1	0	#NULL!	2	#NULL!	2	1	1	2	#NULL!	4	#NULL!	1	4	1	#NULL!	3	3	1	#NULL!	1	0
1	6	#NULL!	1	#NULL!	1	1	0	1	2	1	#NULL!	2	1	1	#NULL!	0	2	0	1	1	#NULL!	0	1	#NULL!	1	#NULL!	#NULL!	1	1	#NULL!	2	#NULL!	3	1	1	2	#NULL!	4	#NULL!	1	4	1	#NULL!	3	3	1	#NULL!	1	0
1	0	#NULL!	7	#NULL!	0	1	2	1	5	1	#NULL!	2	2	0	2	0	2	1	2	1	#NULL!	1	1	#NULL!	0	0	1	1	0	#NULL!	2	#NULL!	0	1	1	2	#NULL!	4	#NULL!	1	4	0	1	3	3	1	#NULL!	1	0
1	5	#NULL!	2	#NULL!	1	1	1	0	0	0	0	#NULL!	1	0	2	0	2	1	1	0	0	0	0	0	1	#NULL!	#NULL!	1	1	#NULL!	2	#NULL!	3	1	1	2	#NULL!	4	#NULL!	1	4	0	1	3	3	1	#NULL!	1	0
0	0	#NULL!	5	#NULL!	0	1	2	0	0	1	#NULL!	1	1	0	2	0	2	0	1	0	0	0	1	#NULL!	1	#NULL!	#NULL!	0	0	0	1	4	#NULL!	1	1	2	#NULL!	4	#NULL!	1	4	0	1	0	1	1	#NULL!	1	0
0	0	#NULL!	7	#NULL!	0	1	2	0	0	1	#NULL!	2	2	1	#NULL!	1	#NULL!	#NULL!	2	#NULL!	#NULL!	#NULL!	#NULL!	#NULL!	#NULL!	#NULL!	#NULL!	1	0	#NULL!	2	#NULL!	3	1	0	2	#NULL!	4	#NULL!	1	4	1	#NULL!	3	3	1	#NULL!	1	1
0	3	#NULL!	5	#NULL!	0	1	2	0	0	1	#NULL!	2	2	0	2	1	#NULL!	#NULL!	2	#NULL!	#NULL!	#NULL!	#NULL!	#NULL!	#NULL!	#NULL!	#NULL!	0	0	2	1	1	#NULL!	1	1	2	#NULL!	4	#NULL!	1	1	0	1	3	1	1	#NULL!	1	0
0	0	#NULL!	0	#NULL!	2	1	2	0	0	1	#NULL!	0	1	0	2	1	#NULL!	#NULL!	2	#NULL!	#NULL!	#NULL!	#NULL!	#NULL!	#NULL!	#NULL!	#NULL!	1	0	1	1	4	#NULL!	1	1	2	#NULL!	4	#NULL!	1	1	0	1	3	1	1	#NULL!	1	0
0	7	3	1	4	0	1	2	0	0	0	0	#NULL!	1	1	#NULL!	0	0	0	2	0	1	1	1	#NULL!	0	0	1	0	0	1	1	1	#NULL!	0	1	0	0	#NULL!	#NULL!	1	1	1	#NULL!	0	0	1	#NULL!	1	0
1	6	4	1	4	3	1	2	0	0	0	0	#NULL!	1	1	#NULL!	0	1	0	0	1	#NULL!	0	1	#NULL!	1	#NULL!	#NULL!	0	0	0	0	1	#NULL!	0	1	0	0	#NULL!	#NULL!	1	1	1	#NULL!	0	0	1	#NULL!	1	0
1	7	2	1	2	1	1	2	0	5	0	0	#NULL!	1	1	#NULL!	0	1	0	0	0	1	0	1	#NULL!	1	#NULL!	#NULL!	1	0	#NULL!	2	#NULL!	1	0	0	0	1	#NULL!	0	1	0	1	#NULL!	1	0	1	#NULL!	1	0
0	6	4	4	3	2	1	3	0	0	1	#NULL!	2	2	1	#NULL!	0	2	0	1	0	0	0	1	#NULL!	1	#NULL!	#NULL!	0	0	#NULL!	2	#NULL!	1	0	0	0	1	#NULL!	0	1	0	0	1	1	0	1	#NULL!	1	0
1	0	5	4	3	3	1	2	0	0	0	0	#NULL!	2	0	2	0	2	0	1	1	#NULL!	0	1	#NULL!	1	#NULL!	#NULL!	0	0	#NULL!	2	#NULL!	1	0	1	0	0	#NULL!	#NULL!	1	0	0	1	1	0	1	#NULL!	1	0
1	3	3	1	2	0	1	2	0	0	0	0	#NULL!	1	1	#NULL!	0	1	0	0	1	#NULL!	0	1	#NULL!	1	#NULL!	#NULL!	0	0	#NULL!	2	#NULL!	1	0	1	0	1	#NULL!	1	1	0	1	#NULL!	1	0	1	#NULL!	1	0
1	0	#NULL!	4	#NULL!	0	1	2	1	3	1	#NULL!	2	2	0	2	0	1	0	0	1	#NULL!	0	1	#NULL!	0	0	1	0	0	1	1	3	#NULL!	1	1	2	#NULL!	4	#NULL!	1	4	0	1	3	1	1	#NULL!	1	0
1	1	#NULL!	2	#NULL!	1	1	2	1	3	1	#NULL!	1	2	1	#NULL!	0	2	0	1	1	#NULL!	0	1	#NULL!	1	#NULL!	#NULL!	0	0	#NULL!	2	#NULL!	1	1	1	2	#NULL!	4	#NULL!	1	4	1	#NULL!	3	1	1	#NULL!	1	0
0	2	#NULL!	1	#NULL!	0	1	0	1	3	1	#NULL!	1	2	1	#NULL!	0	3	0	1	1	#NULL!	0	1	#NULL!	1	#NULL!	#NULL!	0	0	#NULL!	2	#NULL!	2	1	1	2	#NULL!	4	#NULL!	1	4	1	#NULL!	3	1	1	#NULL!	1	0
1	4	#NULL!	3	#NULL!	2	1	2	1	1	1	#NULL!	2	2	1	#NULL!	0	3	1	1	0	0	0	1	#NULL!	1	#NULL!	#NULL!	1	1	#NULL!	2	#NULL!	0	1	1	2	#NULL!	4	#NULL!	1	4	1	#NULL!	3	1	1	#NULL!	1	0
1	0	#NULL!	2	#NULL!	0	1	1	1	3	1	#NULL!	1	2	0	2	0	3	0	1	0	1	0	1	#NULL!	1	#NULL!	#NULL!	0	0	#NULL!	2	#NULL!	2	1	1	2	#NULL!	4	#NULL!	1	4	0	1	3	1	1	#NULL!	1	0
1	2	#NULL!	3	#NULL!	2	1	2	0	0	1	#NULL!	1	1	0	2	0	3	0	0	0	1	0	0	0	0	0	1	1	0	#NULL!	2	#NULL!	1	1	1	2	#NULL!	4	#NULL!	1	4	0	1	3	1	1	#NULL!	1	0
1	3	#NULL!	1	#NULL!	0	1	0	1	3	1	#NULL!	2	2	1	#NULL!	0	3	0	1	0	0	0	1	#NULL!	0	0	1	1	0	#NULL!	2	#NULL!	3	1	1	2	#NULL!	4	#NULL!	1	4	1	#NULL!	3	1	1	#NULL!	1	0
1	6	#NULL!	7	#NULL!	0	1	2	1	5	1	#NULL!	1	2	1	#NULL!	0	1	1	2	1	#NULL!	1	0	0	0	0	1	1	0	#NULL!	2	#NULL!	3	1	1	2	#NULL!	4	#NULL!	1	4	1	#NULL!	3	3	1	#NULL!	1	0
1	3	#NULL!	7	#NULL!	0	1	2	1	5	1	#NULL!	1	1	1	#NULL!	0	0	1	2	1	0	#NULL!	1	#NULL!	0	0	1	0	0	#NULL!	2	#NULL!	3	1	1	2	#NULL!	4	#NULL!	1	4	1	#NULL!	3	3	1	#NULL!	1	0
1	4	#NULL!	7	#NULL!	1	1	2	1	4	1	#NULL!	1	2	1	#NULL!	1	4	#NULL!	2	#NULL!	#NULL!	#NULL!	#NULL!	#NULL!	#NULL!	#NULL!	#NULL!	1	0	#NULL!	2	#NULL!	3	1	1	2	#NULL!	4	#NULL!	1	4	1	#NULL!	3	1	1	#NULL!	1	0
1	5	#NULL!	4	#NULL!	0	1	2	1	5	1	#NULL!	1	1	0	1	0	3	0	2	0	0	0	1	#NULL!	0	0	1	0	0	2	0	1	#NULL!	0	1	1	1	0	0	1	4	0	1	3	1	0	0	0	0
0	1	4	4	3	2	1	3	0	0	0	0	#NULL!	1	1	#NULL!	1	4	#NULL!	2	#NULL!	#NULL!	#NULL!	#NULL!	#NULL!	#NULL!	#NULL!	#NULL!	0	0	2	0	2	#NULL!	0	1	0	1	#NULL!	0	1	1	0	1	0	0	1	#NULL!	1	0
0	0	#NULL!	7	#NULL!	0	1	1	0	0	1	#NULL!	1	2	1	#NULL!	0	0	1	2	1	#NULL!	#NULL!	1	#NULL!	0	0	1	0	0	#NULL!	2	#NULL!	3	1	1	2	#NULL!	4	#NULL!	1	4	1	#NULL!	3	3	1	#NULL!	1	0
0	0	#NULL!	2	#NULL!	3	1	1	0	0	1	#NULL!	2	2	1	#NULL!	1	#NULL!	#NULL!	2	#NULL!	#NULL!	#NULL!	#NULL!	#NULL!	#NULL!	#NULL!	#NULL!	0	0	#NULL!	2	#NULL!	3	1	1	2	#NULL!	4	#NULL!	1	4	1	#NULL!	3	3	1	#NULL!	1	0
2	3	#NULL!	1	#NULL!	2	1	2	1	5	1	#NULL!	1	2	1	#NULL!	0	1	0	0	1	#NULL!	0	1	#NULL!	1	#NULL!	#NULL!	0	0	#NULL!	2	#NULL!	1	1	1	2	#NULL!	4	#NULL!	1	4	1	#NULL!	3	3	1	#NULL!	1	0
0	6	4	1	4	3	1	2	0	0	0	0	#NULL!	1	1	#NULL!	0	1	0	2	0	1	0	0	1	1	#NULL!	#NULL!	0	1	#NULL!	2	#NULL!	1	0	1	1	1	1	0	1	0	0	1	1	0	1	#NULL!	1	0
0	0	5	0	3	2	1	2	0	0	0	0	#NULL!	2	1	#NULL!	0	0	0	0	1	#NULL!	1	1	#NULL!	1	#NULL!	#NULL!	0	0	1	0	4	#NULL!	0	1	1	1	2	0	1	0	0	1	0	0	1	#NULL!	1	0
0	0	5	0	0	2	1	2	0	0	0	0	#NULL!	1	1	#NULL!	1	#NULL!	#NULL!	2	#NULL!	#NULL!	#NULL!	#NULL!	#NULL!	#NULL!	#NULL!	#NULL!	0	0	#NULL!	2	#NULL!	1	0	1	1	1	1	0	1	0	1	#NULL!	0	0	1	#NULL!	1	0
0	6	3	1	2	0	1	2	1	5	0	0	#NULL!	2	1	#NULL!	0	3	0	1	0	1	0	1	#NULL!	0	0	1	0	0	#NULL!	2	#NULL!	1	0	1	0	0	#NULL!	#NULL!	1	0	1	#NULL!	1	0	1	#NULL!	1	0
2	0	#NULL!	1	#NULL!	0	1	1	1	5	1	#NULL!	2	2	1	#NULL!	0	1	0	0	1	#NULL!	0	1	#NULL!	1	#NULL!	#NULL!	1	0	#NULL!	2	#NULL!	2	0	0	1	1	3	0	1	0	1	#NULL!	1	0	1	#NULL!	1	0
0	2	#NULL!	0	#NULL!	0	1	3	1	3	1	#NULL!	1	2	0	1	1	#NULL!	#NULL!	2	#NULL!	#NULL!	#NULL!	#NULL!	#NULL!	#NULL!	#NULL!	#NULL!	1	0	#NULL!	2	#NULL!	3	1	1	2	#NULL!	4	#NULL!	1	4	0	1	3	1	1	#NULL!	1	2
0	2	#NULL!	0	#NULL!	0	1	3	0	0	1	#NULL!	2	1	0	1	1	#NULL!	#NULL!	2	#NULL!	#NULL!	#NULL!	#NULL!	#NULL!	#NULL!	#NULL!	#NULL!	0	0	#NULL!	2	#NULL!	3	1	1	2	#NULL!	4	#NULL!	1	4	1	#NULL!	3	1	1	#NULL!	1	0
2	1	3	1	4	2	1	2	1	2	0	0	#NULL!	1	0	1	0	3	0	1	0	0	0	0	0	1	#NULL!	#NULL!	0	0	#NULL!	2	#NULL!	0	0	1	0	0	#NULL!	#NULL!	0	#NULL!	0	1	1	0	1	#NULL!	1	0
0	2	3	1	4	0	1	2	0	0	0	0	#NULL!	2	1	#NULL!	0	0	0	0	1	#NULL!	0	1	#NULL!	1	#NULL!	#NULL!	0	0	0	0	0	#NULL!	0	0	0	1	#NULL!	0	1	1	0	1	0	0	0	0	1	0
0	2	5	4	3	2	1	3	0	0	0	0	#NULL!	2	1	#NULL!	1	#NULL!	#NULL!	2	#NULL!	#NULL!	#NULL!	#NULL!	#NULL!	#NULL!	#NULL!	#NULL!	0	0	1	0	4	#NULL!	0	0	0	1	#NULL!	0	0	#NULL!	0	1	0	0	1	#NULL!	1	0
0	3	#NULL!	3	#NULL!	1	1	2	0	0	1	#NULL!	1	1	1	#NULL!	0	3	0	1	1	#NULL!	0	1	#NULL!	1	#NULL!	#NULL!	0	0	#NULL!	2	#NULL!	3	1	1	2	#NULL!	4	#NULL!	1	4	1	#NULL!	0	1	1	#NULL!	1	0
2	0	#NULL!	1	#NULL!	2	1	2	1	3	1	#NULL!	1	2	0	1	0	3	0	1	1	#NULL!	0	1	#NULL!	1	#NULL!	#NULL!	0	0	#NULL!	2	#NULL!	2	1	1	2	#NULL!	4	#NULL!	0	4	0	1	3	1	1	#NULL!	1	0
[truncated: 27 more columns]
